# Supplementary material for: Dual-filament regulation of relaxation in mammalian fast skeletal muscle
Source: Proc Natl Acad Sci U S A. 2025 Mar 12;122(11):e2416324122. doi: 10.1073/pnas.2416324122 (PMC11929500; doi:10.1073/pnas.2416324122)
Supplement: Supplementary file 2 — Dataset S01 (XLSX) [file pnas.2416324122.sd01.xlsx]

## Sheet: Figure 1
	a	T/T0
Time (ms)	M01	M04	M06	M08	M09	M10	M11	Average	SD	S.E.M.		%L0
-100	0.00559788	0.00650321	0.00606171	0.00807309	0.00612555	0.00452728	0.00654043	0.00620416	0.00107249	0.000405363		0.05
-99.9	0.00564666	0.00644537	0.00615334	0.00829806	0.00638085	0.00464665	0.00654402	0.00630214	0.0011001	0.0004158		0.05
-99.8	0.0055886	0.00637156	0.00614555	0.00824283	0.00628781	0.00467051	0.00655824	0.00626644	0.00108196	0.000408943		0.05
-99.7	0.00559789	0.00646532	0.00616697	0.00811654	0.00634986	0.00444772	0.00665077	0.00625644	0.00110913	0.000419211		0.05
-99.6	0.0056211	0.00647727	0.00617088	0.0084994	0.00606593	0.00453924	0.00648352	0.00626533	0.00119211	0.000450574		0.05
-99.5	0.00560251	0.00648128	0.00628592	0.00795073	0.00611603	0.00452334	0.00662942	0.00622703	0.00104132	0.000393581		0.05
-99.4	0.00556304	0.00648724	0.00607731	0.0082981	0.00633316	0.00444372	0.00649418	0.00624239	0.00116057	0.000438654		0.05
-99.3	0.00556769	0.00642943	0.00617089	0.00829417	0.00642384	0.00446364	0.00657247	0.00627459	0.00115496	0.000436536		0.05
-99.2	0.00557233	0.00639551	0.00618062	0.00848361	0.00618761	0.00439598	0.00644793	0.00623765	0.00122159	0.000461717		0.05
-99.1	0.00549799	0.00654509	0.00612992	0.00800601	0.00640235	0.00452729	0.00679312	0.00627168	0.00108268	0.000409215		0.05
-99	0.00562806	0.00638154	0.00617478	0.00836912	0.00611841	0.00444775	0.00669702	0.00625953	0.00118075	0.000446283		0.05
-98.9	0.00546315	0.00655506	0.00617673	0.00834549	0.00622101	0.00453921	0.0066757	0.00628234	0.00116977	0.000442132		0.05
-98.8	0.00555608	0.00647131	0.00616115	0.00823098	0.00634032	0.00463869	0.00642659	0.00626073	0.00108762	0.000411082		0.05
-98.7	0.00558164	0.00644339	0.00622743	0.00833361	0.0062902	0.00446363	0.00671131	0.00629303	0.00117037	0.000442359		0.05
-98.6	0.00557698	0.00644739	0.00617477	0.00816784	0.00650732	0.00455911	0.0064266	0.00626572	0.00109014	0.000412035		0.05
-98.5	0.0056513	0.00645134	0.00620013	0.00849543	0.00635702	0.00470235	0.00655829	0.00634512	0.00114614	0.0004332		0.05
-98.4	0.0055491	0.00643141	0.00618258	0.00829809	0.00633076	0.00459493	0.00660452	0.00628448	0.00112446	0.000425007		0.05
-98.3	0.00550031	0.00652514	0.00621963	0.00827833	0.00619239	0.00451534	0.00648706	0.00624546	0.00114172	0.000431531		0.05
-98.2	0.00550959	0.00651916	0.00621573	0.00844021	0.00624966	0.00474217	0.00644436	0.00630298	0.00113362	0.000428468		0.05
-98.1	0.00557929	0.0065451	0.00624694	0.00843623	0.00635939	0.00475409	0.00635186	0.0063247	0.00112083	0.000423634		0.05
-98	0.00555375	0.00640947	0.00626254	0.00832176	0.00632836	0.00458298	0.00665794	0.0063024	0.0011354	0.000429141		0.05
-97.9	0.00565363	0.00644937	0.00630149	0.00835732	0.00624249	0.00470635	0.00636966	0.00629719	0.001097	0.000414629		0.05
-97.8	0.00559324	0.00656504	0.00616502	0.00847178	0.00618998	0.00450342	0.0063981	0.00626951	0.00119356	0.000451124		0.05
-97.7	0.00563737	0.00649922	0.00617675	0.00838887	0.00610649	0.00460687	0.00654758	0.00628045	0.00114164	0.0004315		0.05
-97.6	0.00557699	0.00650523	0.00616891	0.00834155	0.00618761	0.00479386	0.00648348	0.00629395	0.00108508	0.000410124		0.05
-97.5	0.00559325	0.00642741	0.00618454	0.00827836	0.00631884	0.00452729	0.0065191	0.00626411	0.0011273	0.000426079		0.05
-97.4	0.00558162	0.00646334	0.00623522	0.00833758	0.00620192	0.00471431	0.00658315	0.00630245	0.00110324	0.000416986		0.05
-97.3	0.00574655	0.00648125	0.00629177	0.00863758	0.00636654	0.00461084	0.0064515	0.00636944	0.00120072	0.000453831		0.05
-97.2	0.00570241	0.00649524	0.00629957	0.00815205	0.00624725	0.00473417	0.00646217	0.00629898	0.0010252	0.00038749		0.05
-97.1	0.00559325	0.00656702	0.00619818	0.00839285	0.00639041	0.00469044	0.00646573	0.00632827	0.00112412	0.000424879		0.05
-97	0.00559325	0.00661489	0.00631127	0.00834941	0.00637132	0.00488138	0.00657963	0.00638588	0.00106794	0.000403644		0.05
-96.9	0.00563273	0.00657103	0.00622742	0.00839286	0.00626395	0.0046586	0.00634473	0.00629876	0.00112557	0.000425427		0.05
-96.8	0.00567688	0.00649126	0.00618843	0.00815204	0.00631408	0.00457107	0.00649775	0.00627022	0.00107158	0.000405018		0.05
-96.7	0.00565827	0.00659096	0.00622936	0.00838098	0.00619477	0.00477002	0.00652267	0.00633529	0.00109732	0.000414749		0.05
-96.6	0.00561183	0.0065052	0.0062547	0.0083573	0.00618761	0.00468641	0.00639099	0.00628486	0.00110854	0.000418989		0.05
-96.5	0.00567454	0.006579	0.0062625	0.00795861	0.00643096	0.00459096	0.00639101	0.00626966	0.00101335	0.00038301		0.05
-96.4	0.00560951	0.00657701	0.00621768	0.00830203	0.00630929	0.00472226	0.00652978	0.00632394	0.00108831	0.000411344		0.05
-96.3	0.00579535	0.00657901	0.00626252	0.00820335	0.0061876	0.00473019	0.00647285	0.0063187	0.00103771	0.000392216		0.05
-96.2	0.00568616	0.00661091	0.00627812	0.00844021	0.0064596	0.00472622	0.00661163	0.00640184	0.00112407	0.000424859		0.05
-96.1	0.00570473	0.00660494	0.00624691	0.00804943	0.00644768	0.0047143	0.00631624	0.00629775	0.00100392	0.000379447		0.05
-96	0.00567454	0.00659895	0.00628981	0.00815205	0.00634272	0.00477	0.0064586	0.00632667	0.00102255	0.000386488		0.05
-95.9	0.00565364	0.00655509	0.00623327	0.00833362	0.00622818	0.00474214	0.00645148	0.00631392	0.00108602	0.000410476		0.05
-95.8	0.00579765	0.00659693	0.00613577	0.00809284	0.00622816	0.0045671	0.00650492	0.00627477	0.00105099	0.000397235		0.05
-95.7	0.00563506	0.00656103	0.00628981	0.0081797	0.00635463	0.00456706	0.0064764	0.00629481	0.00108633	0.000410594		0.05
-95.6	0.00570941	0.00656902	0.00616892	0.00827047	0.00614227	0.00453921	0.00632337	0.0062461	0.00111255	0.000420503		0.05
-95.5	0.00566061	0.00652316	0.0062586	0.00798625	0.00633553	0.00490927	0.00646574	0.00630559	0.000936878	0.000354106		0.05
-95.4	0.00563272	0.00660293	0.00621572	0.00834938	0.00640948	0.00457903	0.00639811	0.00631248	0.00113478	0.000428906		0.05
-95.3	0.00566291	0.0066508	0.00623913	0.00818363	0.00646914	0.00446363	0.00676112	0.0063472	0.00113127	0.00042758		0.05
-95.2	0.00570938	0.00655506	0.00621184	0.00802176	0.00634987	0.00438803	0.00644436	0.00624004	0.0010832	0.000409411		0.05
-95.1	0.00575585	0.00657501	0.00620988	0.00795864	0.00607548	0.00423684	0.00653332	0.00619214	0.00111138	0.000420062		0.05
-95	0.00578139	0.00648528	0.0061631	0.00803759	0.00613989	0.00476999	0.00640169	0.00625413	0.000974971	0.000368504		0.05
-94.9	0.00564203	0.00656103	0.00621183	0.00843229	0.0062544	0.00457901	0.00653337	0.00631628	0.00115988	0.000438395		0.05
-94.8	0.00578604	0.00661689	0.00616698	0.00794285	0.00631167	0.00459491	0.0066864	0.00630082	0.00101144	0.000382287		0.05
-94.7	0.00572332	0.00657902	0.00619625	0.00811651	0.00618282	0.00447953	0.00650843	0.00625513	0.00108613	0.000410519		0.05
-94.6	0.00571171	0.00649123	0.00622744	0.00815204	0.00629497	0.00438408	0.00641234	0.00623912	0.0011162	0.000421884		0.05
-94.5	0.00576282	0.00643541	0.0061631	0.00830597	0.00617807	0.00468642	0.00640877	0.00627722	0.00107829	0.000407555		0.05
-94.4	0.00574191	0.00651118	0.00624301	0.00799809	0.00637132	0.00473022	0.00647283	0.00629551	0.000978252	0.000369744		0.05
-94.3	0.00571637	0.00647328	0.00623719	0.00797047	0.00621145	0.00475807	0.0064515	0.00625976	0.000962815	0.00036391		0.05
-94.2	0.00571636	0.00655508	0.0060929	0.00810861	0.00617567	0.00459493	0.00653333	0.00625384	0.0010553	0.000398865		0.05
-94.1	0.0057001	0.00653113	0.00624106	0.00804939	0.00620192	0.00475805	0.00651554	0.00628531	0.000992413	0.000375097		0.05
-94	0.00575585	0.00653511	0.00628785	0.00796257	0.00626635	0.0045432	0.00655825	0.00627274	0.00102181	0.000386209		0.05
-93.9	0.00567687	0.00647729	0.00619428	0.00797438	0.00618046	0.00468246	0.00646217	0.00623541	0.000988457	0.000373602		0.05
-93.8	0.00569542	0.00652713	0.00622549	0.00800599	0.00624488	0.00477	0.00655824	0.00628959	0.000978342	0.000369779		0.05
-93.7	0.00581159	0.00643341	0.0062625	0.00810861	0.00618283	0.0044915	0.00673264	0.00628901	0.00108009	0.000408235		0.05
-93.6	0.00574889	0.00652713	0.00623911	0.0080731	0.0064763	0.00467451	0.00650845	0.00632107	0.00101788	0.000384724		0.05
-93.5	0.00573959	0.00645934	0.00631515	0.00791123	0.00641665	0.00470236	0.00659741	0.00630596	0.00096523	0.000364823		0.05
-93.4	0.00569312	0.00646532	0.00627811	0.00800597	0.00620906	0.00461879	0.00643013	0.00624293	0.00101121	0.000382202		0.05
-93.3	0.00566756	0.00651717	0.00622936	0.00785996	0.00617328	0.00463074	0.0065547	0.00623325	0.000976539	0.000369097		0.05
-93.2	0.0056815	0.00650123	0.00622351	0.00813624	0.00614466	0.00459096	0.00646929	0.00624963	0.00106117	0.000401085		0.05
-93.1	0.00562342	0.0065092	0.00614941	0.00791916	0.00631645	0.00453524	0.00650485	0.00622253	0.00102148	0.000386081		0.05
-93	0.00568152	0.00659096	0.00628785	0.00826653	0.0064095	0.00457503	0.00667214	0.00635479	0.00111352	0.00042087		0.05
-92.9	0.00583483	0.00649922	0.00620597	0.00800597	0.00641428	0.00474214	0.00651911	0.00631736	0.00097135	0.000367136		0.05
-92.8	0.00565363	0.00649325	0.00627032	0.00795471	0.00647631	0.00475804	0.00673977	0.00633515	0.000982136	0.000371212		0.05
-92.7	0.00566062	0.00654509	0.00633077	0.0083099	0.00620432	0.00463473	0.00652977	0.00631646	0.00110625	0.000418122		0.05
-92.6	0.00571637	0.00651515	0.00621182	0.00811257	0.00627827	0.0045233	0.0067077	0.00629503	0.00108038	0.000408344		0.05
-92.5	0.0058023	0.00636958	0.00621378	0.00798231	0.00625919	0.00448749	0.00655469	0.00623848	0.00103403	0.000390828		0.05
-92.4	0.0056699	0.00659694	0.00625278	0.00808887	0.00635462	0.00476205	0.00653333	0.00632264	0.00100885	0.000381308		0.05
-92.3	0.00574888	0.00650321	0.0063288	0.00815601	0.00618761	0.00462282	0.0066152	0.00630893	0.00105791	0.000399851		0.05
-92.2	0.00576513	0.00661289	0.00623132	0.00771787	0.00621145	0.00469041	0.00657248	0.00625736	0.000918259	0.000347069		0.05
-92.1	0.00570012	0.00651119	0.00628591	0.00818758	0.00637849	0.00455119	0.0066401	0.00632208	0.0010912	0.000412437		0.05
-92	0.00571635	0.00647127	0.00633077	0.00822313	0.0063618	0.00440394	0.00652621	0.0062905	0.00113422	0.000428696		0.05
-91.9	0.00570938	0.00655904	0.00643603	0.00809681	0.00636181	0.00454319	0.00649064	0.00631384	0.00106366	0.000402024		0.05
-91.8	0.0056002	0.00653911	0.00627422	0.00794283	0.00638085	0.00465858	0.006633	0.00628983	0.00100477	0.000379768		0.05
-91.7	0.00571635	0.00658499	0.00631515	0.00815993	0.00629497	0.00478195	0.00651197	0.0063379	0.00101823	0.000384856		0.05
-91.6	0.00563972	0.0066029	0.00626252	0.00815601	0.00625442	0.00450739	0.00669703	0.00630286	0.00110657	0.000418245		0.05
-91.5	0.00575119	0.00650719	0.00639901	0.00821519	0.00612796	0.00458298	0.00672194	0.00632935	0.00109328	0.000413223		0.05
-91.4	0.00570011	0.00664681	0.00640094	0.00785993	0.00631405	0.00480184	0.00654402	0.00632396	0.00093309	0.000352675		0.05
-91.3	0.00569313	0.00656104	0.00635222	0.00817968	0.00630451	0.00500077	0.00664724	0.00639123	0.000976617	0.000369127		0.05
-91.2	0.00571635	0.00657303	0.00626056	0.00812441	0.00634508	0.00475805	0.00654045	0.00633113	0.00101455	0.000383464		0.05
-91.1	0.00563042	0.00659096	0.00637753	0.00813232	0.00621384	0.00444771	0.00667927	0.00629601	0.00111643	0.000421973		0.05
-91	0.00562342	0.00667275	0.00629175	0.00800995	0.00646676	0.00445568	0.00656891	0.00629846	0.00108184	0.000408898		0.05
-90.9	0.00564901	0.00660093	0.00628201	0.00821126	0.00607785	0.00465461	0.00667569	0.00630734	0.00108513	0.00041014		0.05
-90.8	0.00570938	0.00663085	0.00633271	0.00826652	0.00629496	0.00463869	0.00651908	0.00634174	0.00108952	0.0004118		0.05
-90.7	0.00569081	0.00667871	0.00633465	0.00844413	0.00620191	0.00439599	0.0066401	0.0063409	0.00121462	0.000459085		0.05
-90.6	0.00574422	0.00662485	0.00634636	0.00791521	0.00621149	0.00452329	0.00665434	0.00628854	0.00102589	0.000387748		0.05
-90.5	0.00563972	0.00656704	0.00639706	0.00838493	0.006221	0.00470235	0.00652621	0.00634833	0.00111484	0.00042137		0.05
-90.4	0.00562344	0.00668472	0.00633075	0.00800996	0.0064787	0.00464666	0.00670416	0.00635406	0.00103594	0.000391548		0.05
-90.3	0.00566757	0.00668471	0.00637558	0.00844414	0.0062878	0.00455116	0.00654759	0.00636551	0.00117196	0.000442958		0.05
-90.2	0.00564901	0.00663085	0.00635414	0.00808887	0.00620192	0.00475409	0.00653691	0.00631654	0.0010157	0.0003839		0.05
-90.1	0.00566524	0.00670866	0.00634244	0.00810466	0.00622102	0.00470233	0.00643015	0.00631064	0.00103307	0.000390465		0.05
-90	0.00562576	0.00672657	0.00639118	0.0084915	0.0060349	0.00458298	0.00669704	0.00636428	0.00119685	0.000452367		0.05
-89.9	0.00572334	0.00664283	0.0063405	0.00812047	0.0063212	0.00458298	0.00655823	0.00632708	0.0010627	0.000401662		0.05
-89.8	0.00562576	0.00673656	0.00626447	0.00849546	0.00630453	0.00457901	0.00671127	0.00638815	0.00119325	0.000451005		0.05
-89.7	0.00572102	0.00665281	0.00637169	0.00833755	0.00638802	0.00449943	0.00634828	0.00633126	0.00114468	0.000432649		0.05
-89.6	0.00564666	0.00666277	0.00636583	0.00818754	0.00636892	0.00470235	0.00647641	0.00634435	0.00105674	0.00039941		0.05
-89.5	0.00572564	0.00681434	0.00628396	0.0082231	0.00617807	0.0045034	0.00648707	0.00631651	0.00112315	0.000424509		0.05
-89.4	0.00570474	0.00663086	0.00633076	0.00840862	0.00621386	0.00455514	0.00664012	0.00635487	0.00115885	0.000438004		0.05
-89.3	0.00570009	0.00675651	0.00627812	0.00848363	0.00624485	0.00445963	0.00650843	0.00634732	0.00120794	0.00045656		0.05
-89.2	0.00562808	0.00668672	0.00633078	0.00851914	0.00626874	0.00451136	0.0064693	0.00634487	0.00120702	0.000456209		0.05
-89.1	0.00569313	0.00670864	0.006321	0.00825467	0.00633792	0.00455515	0.0064586	0.00633273	0.00111206	0.000420319		0.05
-89	0.00570706	0.00672457	0.00622351	0.00845994	0.00648107	0.00477398	0.00644439	0.00640208	0.00111896	0.000422929		0.05
-88.9	0.00572564	0.00679439	0.00627617	0.00834547	0.00636419	0.00449547	0.00647996	0.00635447	0.00115693	0.000437277		0.05
-88.8	0.00574422	0.00664282	0.00635415	0.00830993	0.00634269	0.00492516	0.00645862	0.0063968	0.00102638	0.000387935		0.05
-88.7	0.00570242	0.00678044	0.00629762	0.00825464	0.00636417	0.00475407	0.00654045	0.00638483	0.00106536	0.00040267		0.05
-88.6	0.0058023	0.00677645	0.00626642	0.00851123	0.00632599	0.00468645	0.00653688	0.0064151	0.00114985	0.000434603		0.05
-88.5	0.00579767	0.00665278	0.00635221	0.00797835	0.00629496	0.00464268	0.00653693	0.00632223	0.000999651	0.000377832		0.05
-88.4	0.00567919	0.00677444	0.00623719	0.00864547	0.0062568	0.00458302	0.00647996	0.00637944	0.0012284	0.000464291		0.05
-88.3	0.00572331	0.00665281	0.00629567	0.00841652	0.00637847	0.00479388	0.00657605	0.00640524	0.0010962	0.000414325		0.05
-88.2	0.00580694	0.00673456	0.00628787	0.00834543	0.00636416	0.00471428	0.0061917	0.00634928	0.00109005	0.000411999		0.05
-88.1	0.00563273	0.00675848	0.00625473	0.00845208	0.00646439	0.00448752	0.00654402	0.00637056	0.00119901	0.000453184		0.05
-88	0.00569778	0.00668472	0.00617481	0.00837704	0.00639042	0.00459098	0.00641591	0.00633309	0.00113836	0.000430258		0.05
-87.9	0.00578833	0.00664282	0.00628202	0.00841653	0.00643335	0.00484561	0.00650488	0.00641622	0.00107547	0.000406489		0.05
-87.8	0.0057001	0.00674452	0.00628589	0.00833757	0.00654073	0.00469833	0.00649774	0.0064007	0.00110308	0.000416926		0.05
-87.7	0.0057396	0.00660092	0.00630151	0.00836912	0.00613512	0.00450342	0.00641237	0.00629458	0.00115132	0.000435158		0.05
-87.6	0.00566294	0.00674056	0.00636779	0.00818758	0.00637609	0.0046347	0.00640878	0.00633978	0.00107605	0.000406707		0.05
-87.5	0.00570474	0.00672859	0.00625082	0.00841652	0.00623532	0.00458696	0.0064693	0.00634175	0.00115291	0.00043576		0.05
-87.4	0.00576282	0.00671063	0.00633857	0.00832176	0.0064787	0.00458698	0.00654045	0.00639141	0.00111892	0.000422911		0.05
-87.3	0.00566759	0.00673657	0.00632099	0.00829417	0.00638088	0.00466256	0.00654045	0.00637189	0.00110129	0.00041625		0.05
-87.2	0.00572102	0.00670265	0.00632881	0.00852312	0.00621623	0.00460287	0.00640877	0.00635764	0.0011773	0.000444979		0.05
-87.1	0.00568849	0.00660094	0.00629956	0.00811257	0.00631646	0.0045233	0.00635898	0.00627147	0.00107274	0.000405458		0.05
-87	0.00572562	0.00672059	0.00635221	0.00829414	0.00602298	0.00467847	0.00641234	0.00631519	0.00109569	0.000414132		0.05
-86.9	0.00573029	0.00674454	0.00623133	0.00828626	0.00639517	0.0046148	0.0064515	0.00635056	0.001105	0.00041765		0.05
-86.8	0.00574654	0.00667871	0.00636	0.00847577	0.00634028	0.00475009	0.00652622	0.00641109	0.00112219	0.00042415		0.05
-86.7	0.0056188	0.00656103	0.00628203	0.00834545	0.00607068	0.00463872	0.00646217	0.0062827	0.00112198	0.000424069		0.05
-86.6	0.00564203	0.00666474	0.00627421	0.00823099	0.00634031	0.00450742	0.00635896	0.00628838	0.00111899	0.000422939		0.05
-86.5	0.00568154	0.00666279	0.00642433	0.00838888	0.00609217	0.00453128	0.00654047	0.00633164	0.001163	0.000439572		0.05
-86.4	0.00564666	0.00665677	0.00632684	0.00815598	0.00626634	0.00452328	0.00651911	0.00629928	0.00109586	0.000414195		0.05
-86.3	0.00564899	0.00663085	0.00640094	0.0083928	0.00632837	0.00447156	0.00666856	0.00636315	0.00118147	0.000446553		0.05
-86.2	0.00570241	0.00662287	0.00632491	0.00815996	0.00620191	0.00454322	0.00657246	0.00630396	0.00108716	0.000410906		0.05
-86.1	0.00560022	0.00659097	0.00634829	0.00832967	0.00622576	0.00441589	0.00662943	0.00630575	0.00118039	0.000446146		0.05
-86	0.00559092	0.00663485	0.00640876	0.00817178	0.00638565	0.00474613	0.00657246	0.00635865	0.00104899	0.000396482		0.05
-85.9	0.00565827	0.00664285	0.00638145	0.00813229	0.00627828	0.00463077	0.00652622	0.00632145	0.00105893	0.000400239		0.05
-85.8	0.00566525	0.0066568	0.00637367	0.00824286	0.00645722	0.00440791	0.00669346	0.00635674	0.00115811	0.000437725		0.05
-85.7	0.00565133	0.00673856	0.00643019	0.00820341	0.00630928	0.00438804	0.00645503	0.00631083	0.00114978	0.000434575		0.05
-85.6	0.00565828	0.0066129	0.0063444	0.00812836	0.00617329	0.00437609	0.00660096	0.00627061	0.00112964	0.000426965		0.05
-85.5	0.00557463	0.00673654	0.00643215	0.0084244	0.00622579	0.00456308	0.00636965	0.00633232	0.00117383	0.000443665		0.05
-85.4	0.0056304	0.00666874	0.00635413	0.00810072	0.00624486	0.00451138	0.00654045	0.00629295	0.00108701	0.000410851		0.05
-85.3	0.00559556	0.00654907	0.00635803	0.00808492	0.00634745	0.00455116	0.00645149	0.00627681	0.00106673	0.000403185		0.05
-85.2	0.00557002	0.00668071	0.00639899	0.00830205	0.0062854	0.00459891	0.00660804	0.00634916	0.00113047	0.000427276		0.05
-85.1	0.00568615	0.00662289	0.00634052	0.00822705	0.00611364	0.00450343	0.00643369	0.00627534	0.00111596	0.000421794		0.05
-85	0.00554911	0.00665479	0.00634441	0.00821124	0.00637371	0.00470635	0.00640522	0.00632069	0.0010722	0.000405255		0.05
-84.9	0.00554447	0.00661888	0.00635806	0.00815601	0.00617329	0.00479785	0.00646929	0.00630255	0.00103455	0.000391023		0.05
-84.8	0.00558626	0.00667275	0.00645552	0.00846392	0.00628307	0.00453926	0.00657605	0.00636812	0.00119019	0.00044985		0.05
-84.7	0.00557463	0.00669467	0.0063171	0.00802175	0.00626632	0.00473019	0.00656182	0.0063095	0.00101489	0.000383592		0.05
-84.6	0.0055398	0.00668069	0.00630152	0.00809285	0.0061375	0.00456706	0.00656893	0.00626977	0.00108263	0.000409197		0.05
-84.5	0.00564665	0.00669071	0.00641264	0.00810074	0.0062926	0.00450739	0.0066579	0.0063298	0.00109318	0.000413183		0.05
-84.4	0.00564434	0.00667873	0.00638728	0.0082389	0.00623771	0.00462278	0.00638745	0.00631389	0.00109267	0.000412989		0.05
-84.3	0.0056002	0.00670862	0.00635026	0.00793102	0.00659082	0.00452329	0.0066579	0.00633745	0.00105507	0.000398778		0.05
-84.2	0.00559323	0.00667873	0.00632686	0.00816781	0.00615181	0.00471827	0.00658671	0.00631763	0.00105958	0.000400483		0.05
-84.1	0.00564434	0.00667074	0.00638731	0.00809676	0.00636417	0.00456308	0.00640521	0.00630452	0.00106733	0.000403415		0.05
-84	0.00555841	0.00677246	0.00631713	0.00820335	0.00606592	0.00465856	0.00646574	0.00629165	0.00109334	0.000413242		0.05
-83.9	0.0056397	0.00665082	0.00634829	0.0080652	0.00615659	0.00448752	0.00649062	0.00626268	0.00108086	0.000408528		0.05
-83.8	0.00557233	0.00677045	0.00637952	0.0082389	0.00620191	0.00444373	0.00637318	0.00628286	0.0011529	0.000435757		0.05
-83.7	0.00564202	0.00680239	0.00636194	0.00780075	0.00635224	0.0044875	0.00645861	0.00627221	0.00102054	0.000385729		0.05
-83.6	0.0056211	0.00671462	0.0063249	0.00829416	0.00617092	0.00440794	0.00646932	0.00628614	0.00117146	0.000442772		0.05
-83.5	0.0056095	0.00674254	0.00628396	0.00825073	0.00617807	0.00452331	0.00649064	0.00629696	0.00113181	0.000427785		0.05
-83.4	0.00560719	0.00669867	0.0063054	0.00785205	0.00623533	0.00463073	0.00664367	0.00628186	0.000996182	0.000376521		0.05
-83.3	0.00563505	0.00659894	0.00636391	0.00824676	0.00623055	0.0042965	0.00635897	0.00624724	0.00117816	0.000445302		0.05
-83.2	0.0056397	0.00682231	0.006321	0.00819541	0.00632596	0.00460291	0.00646926	0.00633951	0.00109547	0.00041405		0.05
-83.1	0.00565133	0.00674855	0.00625277	0.00829416	0.00599434	0.00463872	0.00649774	0.0062968	0.00111752	0.000422385		0.05
-83	0.00556998	0.00663684	0.0062859	0.00808096	0.00625441	0.00449545	0.00661877	0.00627747	0.00109354	0.000413318		0.05
-82.9	0.00569081	0.00661889	0.00623914	0.00818755	0.00621622	0.00476603	0.00651911	0.00631968	0.0010364	0.000391722		0.05
-82.8	0.00554446	0.00676048	0.00636779	0.00791127	0.0061876	0.00462677	0.00651555	0.00627342	0.0010196	0.000385373		0.05
-82.7	0.00571403	0.00665479	0.00622939	0.00838099	0.00618046	0.00480977	0.00648708	0.00635093	0.00108449	0.000409897		0.05
-82.6	0.0055305	0.00672258	0.00624498	0.00810859	0.00645962	0.00458696	0.00652266	0.00631084	0.00108424	0.000409804		0.05
-82.5	0.00568616	0.00667673	0.00628981	0.00815203	0.00639278	0.00441987	0.00647996	0.00629962	0.00111987	0.000423272		0.05
-82.4	0.00573031	0.00671861	0.00619232	0.00832578	0.006221	0.00463473	0.00647995	0.00632896	0.00111213	0.000420346		0.05
-82.3	0.00561415	0.00670463	0.00621964	0.00805337	0.00608502	0.00462279	0.00651199	0.0062588	0.00104938	0.000396629		0.05
-82.2	0.00569313	0.00678442	0.00625668	0.00859413	0.0062878	0.004583	0.00649063	0.00638426	0.00121125	0.00045781		0.05
-82.1	0.00569313	0.00654508	0.00628981	0.00782441	0.00631167	0.00471033	0.00649066	0.00626644	0.00094056	0.000355498		0.05
-82	0.00569081	0.0066867	0.0063444	0.00854674	0.00640951	0.00444373	0.00640165	0.00636051	0.00122562	0.000463242		0.05
-81.9	0.00563737	0.00667276	0.00615138	0.00817574	0.00628542	0.00454721	0.00664011	0.00630143	0.00110353	0.000417094		0.05
-81.8	0.00573494	0.00666274	0.00635025	0.00830597	0.00603967	0.00462279	0.00633051	0.00629241	0.00110745	0.000418576		0.05
-81.7	0.00563505	0.00666675	0.00626056	0.00832574	0.00608026	0.00455515	0.00646929	0.00628468	0.0011403	0.000430991		0.05
-81.6	0.00565133	0.00666674	0.00610655	0.00815995	0.00634745	0.00471826	0.00665789	0.00632974	0.001055	0.000398753		0.05
-81.5	0.00571635	0.00667871	0.00620793	0.00842045	0.00607544	0.00448749	0.00656893	0.0063079	0.00118296	0.000447116		0.05
-81.4	0.00563505	0.00666276	0.00622158	0.00831785	0.00642382	0.00458298	0.00633405	0.00631116	0.0011266	0.000425816		0.05
-81.3	0.00576281	0.00663087	0.00625278	0.00847181	0.00638087	0.00473818	0.00656538	0.00640039	0.0011227	0.000424341		0.05
-81.2	0.00556304	0.00655705	0.00624691	0.00816784	0.0062902	0.00464269	0.00664722	0.00630214	0.00107766	0.000407317		0.05
-81.1	0.00565827	0.00664681	0.00620208	0.00829022	0.00618045	0.0046347	0.00653689	0.00630706	0.00110649	0.000418215		0.05
-81	0.00571401	0.00656903	0.00626057	0.00837704	0.00635938	0.0045631	0.00654401	0.00634102	0.00114014	0.000430932		0.05
-80.9	0.00572796	0.00654511	0.00634245	0.00836126	0.00618521	0.00459493	0.00650844	0.00632362	0.00112531	0.000425326		0.05
-80.8	0.00567686	0.00662486	0.00614165	0.00827834	0.00628541	0.00487741	0.00649776	0.00634033	0.00103959	0.000392928		0.05
-80.7	0.00575818	0.00648526	0.00620792	0.00839678	0.00631167	0.00469042	0.00648707	0.0063339	0.00110685	0.000418349		0.05
-80.6	0.00563272	0.00657102	0.00619234	0.00814021	0.00646199	0.00471032	0.00645504	0.00630909	0.00104031	0.0003932		0.05
-80.5	0.00570706	0.00656104	0.00620988	0.00864151	0.00639995	0.00479388	0.00646926	0.00639751	0.00116555	0.000440536		0.05
-80.4	0.00566991	0.00656706	0.0062625	0.00815206	0.00620908	0.00452333	0.00640878	0.0062561	0.00108498	0.000410083		0.05
-80.3	0.00563505	0.00649125	0.00613382	0.0083889	0.00619236	0.00475407	0.00647996	0.00629649	0.0011033	0.000417009		0.05
-80.2	0.00567455	0.00655904	0.00628787	0.00823493	0.00625203	0.00456708	0.00639455	0.00628144	0.00109653	0.000414448		0.05
-80.1	0.00580229	0.00649523	0.00630347	0.00821125	0.00633315	0.00468645	0.00647994	0.00633025	0.00104637	0.00039549		0.05
-80	0.00571868	0.00648327	0.0062898	0.00828233	0.00630691	0.00462677	0.00645151	0.00630847	0.00108961	0.000411832		0.05
-79.9	0.00568151	0.00654508	0.00630931	0.00829811	0.00641426	0.00475009	0.0064764	0.00635354	0.00106938	0.000404188		0.05
-79.8	0.00571403	0.00651519	0.00626836	0.00835333	0.00654072	0.00457105	0.00652622	0.00635556	0.00113164	0.000427719		0.05
-79.7	0.00562576	0.00655706	0.00622745	0.00827046	0.00609933	0.00462675	0.00642658	0.00626192	0.00109959	0.000415604		0.05
-79.6	0.0057001	0.0064733	0.00625863	0.00862966	0.00611602	0.00474214	0.0065547	0.00635351	0.00117789	0.0004452		0.05
-79.5	0.00567917	0.00647132	0.00629567	0.0080297	0.00605162	0.00470633	0.00654044	0.00625346	0.00100422	0.000379561		0.05
-79.4	0.00564435	0.00649523	0.00622936	0.00851124	0.00634507	0.00467447	0.00659385	0.00635622	0.00115982	0.000438372		0.05
-79.3	0.00559091	0.00647927	0.00640485	0.00841259	0.00639519	0.00450738	0.00647641	0.0063238	0.00117322	0.000443436		0.05
-79.2	0.00566527	0.00653711	0.00615333	0.00831784	0.00643813	0.00462675	0.00638742	0.00630369	0.00110895	0.000419145		0.05
-79.1	0.00566759	0.00653313	0.00635416	0.00827441	0.00635461	0.00475804	0.00655471	0.00635666	0.0010629	0.000401739		0.05
-79	0.00578604	0.00644336	0.00636389	0.00828627	0.00629974	0.00464268	0.00636608	0.00631258	0.00107889	0.000407782		0.05
-78.9	0.00553283	0.00640946	0.00630931	0.00835728	0.00632599	0.00449943	0.00651556	0.00627855	0.00116326	0.00043967		0.05
-78.8	0.00560019	0.00659298	0.00630152	0.00852308	0.0061399	0.0045432	0.0064515	0.00630748	0.00120085	0.000453878		0.05
-78.7	0.00563041	0.00651918	0.00636585	0.00815206	0.00618522	0.00468247	0.00647641	0.00628737	0.00104805	0.000396125		0.05
-78.6	0.00566061	0.00652115	0.00629568	0.00832176	0.00624724	0.00453525	0.00636967	0.00627877	0.0011302	0.000427174		0.05
-78.5	0.00556304	0.00647131	0.0063795	0.00853494	0.00623773	0.00480183	0.00648708	0.00635363	0.00114288	0.000431966		0.05
-78.4	0.00560484	0.00656105	0.00635025	0.00800597	0.00634031	0.00475408	0.00634473	0.00628018	0.000987842	0.000373369		0.05
-78.3	0.0056583	0.00649922	0.00627031	0.00869677	0.00636895	0.00453522	0.00655115	0.00636856	0.00124808	0.00047173		0.05
-78.2	0.00556304	0.00648327	0.00632101	0.00806917	0.00629736	0.00474613	0.00654045	0.00628863	0.00101477	0.000383547		0.05
-78.1	0.00561646	0.00643938	0.00635997	0.00854285	0.00620193	0.00473021	0.00656894	0.00635139	0.00115818	0.000437752		0.05
-78	0.00566524	0.00649924	0.00632879	0.00822308	0.00635223	0.004766	0.0063981	0.00631895	0.00104121	0.000393539		0.05
-77.9	0.00564666	0.00650323	0.00624691	0.00820336	0.00640234	0.00457902	0.00638032	0.00628026	0.00108549	0.000410277		0.05
-77.8	0.00570707	0.00662688	0.00625471	0.00845995	0.00639758	0.00447952	0.0066045	0.00636146	0.00119135	0.000450286		0.05
-77.7	0.00572796	0.00651517	0.00638926	0.00817182	0.00629498	0.00450739	0.00675397	0.00633722	0.00110265	0.000416764		0.05
-77.6	0.00557233	0.00655904	0.00622743	0.00843233	0.00618284	0.00462278	0.00651197	0.00630124	0.00115617	0.000436992		0.05
-77.5	0.00569079	0.00649324	0.0063054	0.00812044	0.00636178	0.00457108	0.00646929	0.00628743	0.00106011	0.000400685		0.05
-77.4	0.00558162	0.00650522	0.00623717	0.00819548	0.0063737	0.00463872	0.00638742	0.00627419	0.00107418	0.000406004		0.05
-77.3	0.00568849	0.00654109	0.00621378	0.00804152	0.00624727	0.0047143	0.00671483	0.00630875	0.00101334	0.000383008		0.05
-77.2	0.00558627	0.00649125	0.00632879	0.00848756	0.00625678	0.00471828	0.00657247	0.00634877	0.00114699	0.000433521		0.05
-77.1	0.00568151	0.00652914	0.00620403	0.00799017	0.00629975	0.00452329	0.00644081	0.00623838	0.00103689	0.000391909		0.05
-77	0.00565826	0.00663683	0.00637169	0.00825071	0.00632835	0.00473019	0.00663653	0.00637322	0.00107055	0.000404631		0.05
-76.9	0.005649	0.00660693	0.00623522	0.0081244	0.006326	0.00468645	0.00639456	0.00628894	0.00103786	0.000392275		0.05
-76.8	0.00564898	0.00656505	0.00631126	0.00836124	0.00631405	0.00458697	0.00665077	0.00634833	0.00113902	0.000430511		0.05
-76.7	0.0055886	0.00652712	0.00618844	0.00804944	0.00640471	0.00449548	0.00661162	0.00626649	0.00107913	0.000407874		0.05
-76.6	0.00560021	0.00660093	0.00627617	0.00819548	0.00629499	0.00462675	0.00649775	0.0062989	0.00108109	0.000408614		0.05
-76.5	0.0056513	0.00660093	0.00626445	0.00817178	0.00634984	0.00458697	0.00650132	0.0063038	0.00107963	0.000408061		0.05
-76.4	0.00581161	0.006573	0.00629566	0.00767442	0.00629972	0.00447557	0.00645147	0.00622592	0.000958747	0.000362372		0.05
-76.3	0.00558626	0.00663085	0.00620401	0.00844416	0.00632597	0.00461483	0.00647996	0.00632658	0.00116142	0.000438977		0.05
-76.2	0.00563504	0.00656503	0.0062469	0.0080297	0.00634745	0.00441192	0.00653337	0.00625277	0.00108881	0.000411531		0.05
-76.1	0.00569313	0.00666673	0.00624498	0.00802575	0.00625679	0.00463469	0.00648352	0.00628651	0.00102401	0.000387038		0.05
-76	0.00565827	0.00655107	0.00623133	0.00812836	0.0063069	0.00455117	0.00646929	0.00627091	0.00107266	0.000405428		0.05
-75.9	0.00568153	0.00656105	0.00628006	0.0082586	0.00632598	0.00467452	0.00650132	0.00632615	0.00107748	0.000407249		0.05
-75.8	0.0056908	0.00667672	0.00614165	0.00815993	0.00613034	0.00462679	0.00633761	0.00625198	0.00106545	0.000402703		0.05
-75.7	0.00567222	0.00661491	0.00627228	0.0081678	0.00639041	0.00486151	0.00648353	0.00635181	0.00100623	0.000380321		0.05
-75.6	0.00568152	0.00664681	0.00626447	0.00792707	0.00602773	0.00477397	0.006512	0.00626194	0.000965152	0.000364793		0.05
-75.5	0.00566526	0.00654111	0.00618845	0.00826653	0.0063093	0.00466656	0.0063127	0.00627856	0.00108058	0.000408419		0.05
-75.4	0.00573261	0.00651318	0.00613969	0.00799413	0.00606592	0.00444772	0.00648706	0.00619719	0.0010575	0.000399698		0.05
-75.3	0.00572566	0.00667472	0.00628983	0.00812048	0.00608264	0.00485356	0.00652267	0.00632422	0.000997451	0.000377001		0.05
-75.2	0.00575817	0.00666078	0.00612409	0.00793093	0.00636179	0.00462279	0.00663657	0.0062993	0.00100372	0.000379372		0.05
-75.1	0.0057001	0.00645933	0.00613191	0.00830991	0.00643573	0.0046586	0.00663297	0.00633265	0.0011007	0.000416027		0.05
-75	0.00568616	0.00655706	0.00622351	0.00784417	0.00632121	0.00446362	0.00642659	0.00621748	0.00101442	0.000383415		0.05
-74.9	0.00575586	0.00659495	0.00620598	0.00826256	0.00633317	0.0046188	0.00659737	0.00633839	0.00109157	0.000412576		0.05
-74.8	0.00576978	0.0066149	0.00622159	0.00806516	0.00621863	0.00473021	0.0063554	0.00628224	0.000997829	0.000377144		0.05
-74.7	0.0057001	0.00651715	0.00600516	0.00806521	0.00618285	0.00483365	0.00657959	0.0062691	0.000987029	0.000373062		0.05
-74.6	0.00571403	0.00659893	0.00615335	0.00806912	0.00627588	0.00458698	0.00655825	0.00627951	0.00104744	0.000395895		0.05
-74.5	0.00575583	0.00651516	0.00613969	0.00843229	0.00625917	0.00441589	0.00670061	0.00631695	0.00119894	0.000453158		0.05
-74.4	0.00569545	0.00660891	0.00611437	0.00794676	0.00620907	0.00453522	0.00650132	0.00623016	0.00102764	0.000388411		0.05
-74.3	0.00573727	0.00647927	0.00615724	0.0081323	0.00645962	0.00449942	0.00654403	0.00628702	0.00108416	0.000409775		0.05
-74.2	0.00572334	0.00653314	0.00613776	0.00796258	0.00630451	0.00475805	0.00636962	0.00625557	0.000961426	0.000363385		0.05
-74.1	0.00571171	0.00648927	0.00626059	0.00804549	0.00631645	0.00448352	0.00651911	0.00626088	0.00106202	0.000401407		0.05
-74	0.00572566	0.006579	0.00619233	0.0081836	0.00623294	0.00475009	0.00627356	0.00627674	0.00103044	0.00038947		0.05
-73.9	0.00575583	0.00646332	0.00628007	0.00804937	0.00623771	0.00472223	0.00662943	0.00630542	0.000998751	0.000377492		0.05
-73.8	0.00574656	0.00653911	0.00614746	0.00784813	0.0062568	0.00455115	0.00661874	0.00624399	0.000993599	0.000375545		0.05
-73.7	0.00569312	0.00642342	0.00621379	0.00796654	0.00611604	0.00474214	0.00647641	0.00623306	0.000968575	0.000366087		0.05
-73.6	0.00577676	0.0065471	0.00619624	0.008231	0.00627351	0.00459494	0.00671482	0.00633348	0.00109137	0.000412499		0.05
-73.5	0.00560254	0.00665079	0.00626252	0.00800997	0.00604922	0.00443975	0.00662943	0.00623489	0.00109066	0.00041223		0.05
-73.4	0.00573959	0.00654111	0.00625472	0.00792704	0.00621862	0.00444376	0.00659741	0.00624604	0.00104418	0.000394662		0.05
-73.3	0.0056676	0.00644336	0.00624694	0.00819941	0.00608262	0.00475009	0.00644795	0.00626257	0.00104024	0.000393174		0.05
-73.2	0.00570705	0.00656902	0.00635414	0.00790335	0.00593948	0.0047143	0.00657249	0.0062514	0.000974659	0.000368387		0.05
-73.1	0.00568849	0.00649722	0.00624304	0.00837311	0.0062735	0.0046944	0.00645502	0.00631783	0.00110411	0.000417313		0.05
-73	0.00570937	0.0064653	0.00628008	0.00777705	0.00617806	0.00463075	0.00662229	0.00623756	0.000951847	0.000359764		0.05
-72.9	0.00565363	0.006581	0.00623523	0.00809677	0.00637132	0.00453129	0.0065974	0.00629524	0.00107634	0.000406818		0.05
-72.8	0.00569313	0.0065032	0.00635219	0.00827046	0.0062544	0.00439995	0.00671127	0.00631209	0.00116013	0.000438488		0.05
-72.7	0.00560719	0.00645733	0.00625666	0.00804545	0.00619476	0.00454321	0.00657251	0.00623959	0.00105667	0.000399383		0.05
-72.6	0.00566988	0.00656104	0.0063639	0.00808101	0.00635463	0.00459489	0.00665788	0.00632618	0.00105475	0.000398656		0.05
-72.5	0.00572798	0.00651519	0.00628398	0.00799418	0.00640712	0.00459097	0.00668637	0.00631511	0.00102664	0.000388034		0.05
-72.4	0.00565365	0.0065391	0.00632883	0.0081323	0.00622339	0.00455915	0.00663655	0.00629614	0.00107879	0.000407743		0.05
-72.3	0.00558397	0.00659297	0.00632881	0.00803756	0.00628543	0.00482172	0.00663655	0.00632672	0.000992663	0.000375191		0.05
-72.2	0.00558858	0.00653514	0.00633856	0.00808886	0.00633077	0.00473021	0.00652622	0.00630548	0.00102299	0.000386655		0.05
-72.1	0.00561183	0.00645135	0.0063834	0.00821519	0.00623056	0.0046188	0.00649064	0.00628597	0.00108302	0.000409343		0.05
-72	0.00564202	0.00657103	0.00637366	0.00783232	0.0062759	0.00479785	0.00650487	0.00628538	0.000927122	0.000350419		0.05
-71.9	0.0057024	0.00653312	0.00630346	0.00837307	0.00599675	0.00438803	0.00657964	0.00626807	0.00119218	0.000450602		0.05
-71.8	0.00561415	0.00652315	0.00637559	0.00794681	0.00618999	0.00458298	0.00663655	0.00626703	0.001025	0.000387415		0.05
-71.7	0.0056095	0.00654109	0.0064185	0.00845207	0.00624247	0.00462674	0.0065618	0.00635031	0.00115717	0.00043737		0.05
-71.6	0.00569081	0.0065112	0.00640485	0.00800593	0.00638803	0.00461087	0.00645504	0.00629525	0.00101831	0.000384884		0.05
-71.5	0.00565132	0.00657902	0.00635807	0.00841257	0.00634511	0.0044557	0.00653334	0.00633359	0.00118427	0.000447613		0.05
-71.4	0.00564666	0.00653116	0.00626641	0.00796651	0.00610649	0.00484957	0.00649421	0.00626586	0.000951264	0.000359544		0.05
-71.3	0.00556304	0.00657301	0.00643215	0.00804544	0.00624248	0.00473817	0.0064408	0.00629073	0.00101189	0.000382458		0.05
-71.2	0.00563738	0.00662884	0.00640876	0.00817178	0.0062186	0.00477795	0.0064693	0.00633037	0.00103344	0.000390605		0.05
-71.1	0.00563969	0.00656105	0.00637952	0.00842835	0.00630454	0.00488139	0.00646574	0.00638004	0.00108285	0.00040928		0.05
-71	0.00559325	0.00661092	0.0064263	0.00793495	0.00637132	0.00483763	0.00688566	0.00638	0.000976984	0.000369265		0.05
-70.9	0.00562342	0.00663285	0.00633857	0.00840864	0.0064954	0.00477399	0.00638033	0.00637903	0.0011065	0.000418217		0.05
-70.8	0.00562343	0.0065411	0.00644578	0.00816782	0.00627349	0.00452728	0.00652266	0.00630022	0.00109687	0.000414577		0.05
-70.7	0.00562112	0.00660693	0.00633465	0.00831387	0.00619	0.00478591	0.00642657	0.00632558	0.00107455	0.000406142		0.05
-70.6	0.00562111	0.00660492	0.00641459	0.00807706	0.00642383	0.00470633	0.00646928	0.00633102	0.00102485	0.000387358		0.05
-70.5	0.00561648	0.00660691	0.00642631	0.0085191	0.00619955	0.00475012	0.00661166	0.00639002	0.0011514	0.00043519		0.05
-70.4	0.00553051	0.00662886	0.00639511	0.00824279	0.0062043	0.00472619	0.00649417	0.00631742	0.00108054	0.000408404		0.05
-70.3	0.00571405	0.00663485	0.00633857	0.00834938	0.00631406	0.00457503	0.00652979	0.00635082	0.00113044	0.000427266		0.05
-70.2	0.00564665	0.00663484	0.00648089	0.00824283	0.00627348	0.00457898	0.00647285	0.00633293	0.00110538	0.000417794		0.05
-70.1	0.00554446	0.00668269	0.00633856	0.00801785	0.00650495	0.0046427	0.00644437	0.0063108	0.00103911	0.000392745		0.05
-70	0.0057326	0.00664482	0.00636782	0.00847968	0.0062592	0.00440394	0.00646219	0.00633575	0.00121179	0.000458012		0.05
-69.9	0.00556072	0.00663085	0.0063522	0.00827047	0.00622339	0.00472226	0.00660095	0.00633726	0.00108915	0.000411659		0.05
-69.8	0.00564898	0.00671861	0.0063405	0.00832181	0.00627588	0.00455912	0.00637319	0.00631973	0.00113448	0.000428793		0.05
-69.7	0.00560951	0.00666474	0.00641655	0.00804546	0.00610887	0.00463872	0.00655113	0.00629071	0.00104314	0.000394271		0.05
-69.6	0.00572797	0.00662686	0.0063756	0.00844809	0.00623292	0.00458298	0.00643725	0.00634738	0.00115541	0.000436704		0.05
-69.5	0.00562113	0.00673056	0.00645555	0.00803758	0.00635463	0.00464265	0.00653333	0.00633935	0.00103947	0.000392883		0.05
-69.4	0.00567456	0.00670465	0.00637949	0.00819152	0.00637609	0.00469041	0.00644791	0.00635209	0.00105976	0.000400551		0.05
-69.3	0.0056513	0.00669067	0.00630738	0.00851125	0.00620428	0.00456708	0.00648706	0.00634558	0.00118994	0.000449755		0.05
-69.2	0.0057326	0.0067246	0.00631905	0.00827045	0.00637849	0.00457901	0.00651555	0.00635996	0.00110864	0.000419027		0.05
-69.1	0.00569545	0.00669069	0.00632881	0.00812048	0.00609934	0.00439994	0.00634828	0.00624043	0.00111513	0.00042148		0.05
-69	0.00571403	0.0066847	0.00642043	0.00829809	0.00643812	0.00445167	0.00652979	0.0063624	0.00115175	0.00043532		0.05
-68.9	0.0056908	0.00672062	0.00638337	0.00816384	0.00622579	0.00456308	0.0064835	0.00631871	0.00108647	0.000410647		0.05
-68.8	0.0056908	0.0067186	0.00636197	0.00821916	0.00619477	0.00434424	0.00659029	0.00630283	0.00116574	0.000440607		0.05
-68.7	0.00563739	0.00668469	0.0063873	0.00811258	0.00624247	0.00455115	0.00638743	0.00628614	0.00107612	0.000406735		0.05
-68.6	0.0057419	0.00677643	0.00637753	0.00838493	0.00634984	0.00465858	0.00670061	0.00642712	0.00112809	0.000426379		0.05
-68.5	0.00566989	0.00660292	0.00640679	0.00823492	0.00612795	0.00441189	0.00646929	0.00627481	0.00114476	0.00043268		0.05
-68.4	0.00561646	0.00677644	0.00641849	0.00826255	0.006054	0.00446363	0.00650487	0.00629949	0.00115719	0.000437378		0.05
-68.3	0.00570242	0.00673456	0.00642823	0.00820729	0.0061518	0.00453922	0.00668637	0.00634998	0.00111462	0.000421286		0.05
-68.2	0.00563041	0.00671659	0.00635804	0.00820732	0.00630928	0.00464263	0.00655113	0.00634505	0.00108466	0.000409964		0.05
-68.1	0.00571867	0.00668468	0.00636585	0.00826256	0.00639517	0.00457502	0.00650133	0.00635761	0.00110633	0.000418154		0.05
-68	0.00566059	0.00665677	0.00638341	0.00820728	0.00651212	0.0046944	0.00649064	0.00637217	0.00106487	0.000402481		0.05
-67.9	0.00566062	0.00676646	0.00631125	0.00840465	0.00618045	0.00466259	0.00646572	0.00635025	0.00113734	0.000429874		0.05
-67.8	0.00563038	0.00674853	0.00635026	0.00818756	0.00620192	0.00461878	0.0066472	0.00634066	0.0010924	0.00041289		0.05
-67.7	0.00566523	0.00674851	0.00636195	0.00819939	0.0062926	0.00463074	0.00666145	0.0063657	0.00108801	0.000411228		0.05
-67.6	0.00570243	0.00663483	0.00627421	0.0082665	0.0061208	0.00458696	0.00646217	0.00629256	0.00110526	0.000417747		0.05
-67.5	0.00569778	0.00664681	0.00641655	0.00799809	0.00624011	0.00471826	0.00641946	0.0063053	0.0009916	0.00037479		0.05
-67.4	0.00575352	0.00665877	0.00637365	0.00822705	0.00633554	0.00461879	0.00655113	0.00635978	0.00108105	0.0004086		0.05
-67.3	0.00551891	0.00669666	0.00643605	0.00814812	0.00643574	0.00461083	0.00643013	0.0063252	0.00108672	0.00041074		0.05
-67.2	0.00571172	0.006581	0.00641849	0.00813622	0.00628306	0.00468646	0.0065476	0.00633779	0.0010381	0.000392364		0.05
-67.1	0.00565363	0.00673056	0.00630348	0.00794681	0.00623771	0.00443178	0.00655825	0.00626603	0.00106988	0.000404378		0.05
-67	0.00569778	0.00666674	0.00639901	0.0082389	0.00613035	0.00453129	0.006544	0.00631544	0.00111664	0.00042205		0.05
-66.9	0.00566293	0.00671063	0.00636195	0.00811649	0.00641665	0.00434824	0.00653691	0.00630769	0.001137	0.000429746		0.05
-66.8	0.00561648	0.00666276	0.00639118	0.00798628	0.00614944	0.00453919	0.00661518	0.00628007	0.00105438	0.000398519		0.05
-66.7	0.00571403	0.00661688	0.00638144	0.00802573	0.00618046	0.00464268	0.00655469	0.00630227	0.00102098	0.000385894		0.05
-66.6	0.00564667	0.00657102	0.00635805	0.00826652	0.00637132	0.00462677	0.00632336	0.0063091	0.00109359	0.000413337		0.05
-66.5	0.00574421	0.00666475	0.0062937	0.00802571	0.0063546	0.00464266	0.00665076	0.00633948	0.00102322	0.000386742		0.05
-66.4	0.0057419	0.0067226	0.0062664	0.00824279	0.0062043	0.00465061	0.00646573	0.00632776	0.00108146	0.000408754		0.05
-66.3	0.00562575	0.00665082	0.00647504	0.00812047	0.00618521	0.00436814	0.00666499	0.00629863	0.00114024	0.00043097		0.05
-66.2	0.00570706	0.00653113	0.00633663	0.00801783	0.00626156	0.00455515	0.006544	0.00627905	0.0010376	0.000392178		0.05
-66.1	0.00566526	0.00657103	0.00640485	0.00806519	0.00629498	0.00449547	0.00659028	0.00629815	0.00107578	0.000406608		0.05
-66	0.00563274	0.00667474	0.00638145	0.00836125	0.00627827	0.00455516	0.00661162	0.00635646	0.00115187	0.000435365		0.05
-65.9	0.00564434	0.00663884	0.00636585	0.00763492	0.00626396	0.00462279	0.00676463	0.00627648	0.000944933	0.000357151		0.05
-65.8	0.00566524	0.00675251	0.00638341	0.00858232	0.00645959	0.00474612	0.00660451	0.00645624	0.00116801	0.000441466		0.05
-65.7	0.00568152	0.00652715	0.00647892	0.00812042	0.00636656	0.00459493	0.00650843	0.00632542	0.00105914	0.000400317		0.05
-65.6	0.00560949	0.00670666	0.00638729	0.00793891	0.00625205	0.00464269	0.00660095	0.00630543	0.00101449	0.000383442		0.05
-65.5	0.00565826	0.00663886	0.00644967	0.00812044	0.00633792	0.0044318	0.00652621	0.00630902	0.00111095	0.000419901		0.05
-65.4	0.00550493	0.00667073	0.00641264	0.00818363	0.00609455	0.00461087	0.00654402	0.00628877	0.00110185	0.000416458		0.05
-65.3	0.00568152	0.00673855	0.00636585	0.00818363	0.00638088	0.00459094	0.00644437	0.00634082	0.00108504	0.000410106		0.05
-65.2	0.00562344	0.0066189	0.00644774	0.0081441	0.00640948	0.0046188	0.00660098	0.00635192	0.00107177	0.000405089		0.05
-65.1	0.00558627	0.0066109	0.00645748	0.00808887	0.0063952	0.00449943	0.00656892	0.00631529	0.00109184	0.000412678		0.05
-65	0.00560485	0.00660893	0.00643215	0.00825467	0.006524	0.00459892	0.00659027	0.0063734	0.0011111	0.000419957		0.05
-64.9	0.00557001	0.00668071	0.00645942	0.00829016	0.00630451	0.00470236	0.00657959	0.00636954	0.00110006	0.000415783		0.05
-64.8	0.00547709	0.0066149	0.00631712	0.00799018	0.00623294	0.00486151	0.00665078	0.00630636	0.000985721	0.000372568		0.05
-64.7	0.00562112	0.00663483	0.00650232	0.00814808	0.00629974	0.0047501	0.00689635	0.0064075	0.00105722	0.00039959		0.05
-64.6	0.00559787	0.00664681	0.00643798	0.00827046	0.00599196	0.00465861	0.00647642	0.00629716	0.00110568	0.000417906		0.05
-64.5	0.00560717	0.00669665	0.0064302	0.00805336	0.00640714	0.00443977	0.00663297	0.00632389	0.00110358	0.000417115		0.05
-64.4	0.00561182	0.00670265	0.0064224	0.00827046	0.00643096	0.00478593	0.00664013	0.00640919	0.00107045	0.000404593		0.05
-64.3	0.00552121	0.00656106	0.00643021	0.0081836	0.00638327	0.00455514	0.00666145	0.00632799	0.00111177	0.00042021		0.05
-64.2	0.00568384	0.00669267	0.00636975	0.00814417	0.00619476	0.00454321	0.00645506	0.00629764	0.00108482	0.000410024		0.05
-64.1	0.00560949	0.0067186	0.00640095	0.00806523	0.00643335	0.00469838	0.00652622	0.00635032	0.00103236	0.000390197		0.05
-64	0.00550962	0.00664081	0.00643019	0.00837306	0.00624487	0.00455114	0.00670773	0.00635106	0.00117366	0.000443603		0.05
-63.9	0.00563507	0.00672459	0.00645944	0.00793888	0.00626633	0.00434826	0.00644437	0.00625956	0.00109191	0.000412703		0.05
-63.8	0.005649	0.00658698	0.00638535	0.00838492	0.00647867	0.00467849	0.00666856	0.00640457	0.00112405	0.000424849		0.05
-63.7	0.00554211	0.00676051	0.00633855	0.0083257	0.0062735	0.00467054	0.00652978	0.00634867	0.00112424	0.000424923		0.05
-63.6	0.00569081	0.00674254	0.00634636	0.00823885	0.00638088	0.00450343	0.00650132	0.00634346	0.00112471	0.000425099		0.05
-63.5	0.00566758	0.00663283	0.00639313	0.008081	0.00630215	0.0046586	0.00645148	0.0063124	0.0010334	0.000390587		0.05
-63.4	0.00556072	0.00662485	0.0063327	0.00834548	0.00622338	0.00455514	0.00643017	0.00629606	0.00114778	0.000433819		0.05
-63.3	0.00564205	0.00667273	0.00629955	0.00831387	0.00627586	0.0045273	0.00638388	0.00630218	0.00113853	0.000430325		0.05
-63.2	0.00562576	0.00662684	0.00643603	0.00812441	0.00644289	0.00431243	0.00654758	0.00630228	0.0011504	0.00043481		0.05
-63.1	0.00557233	0.00665279	0.00633468	0.00844416	0.00638084	0.00473414	0.00661519	0.00639059	0.00113673	0.000429643		0.05
-63	0.00560254	0.00671859	0.0062898	0.00830994	0.00629734	0.0046586	0.00628422	0.00630872	0.00111022	0.000419624		0.05
-62.9	0.00563737	0.00657899	0.00635025	0.00815594	0.00619001	0.00467847	0.00654403	0.00630501	0.00105394	0.000398354		0.05
-62.8	0.0055793	0.00670864	0.00633855	0.00825862	0.00645243	0.00468641	0.0065298	0.00636482	0.00109349	0.000413301		0.05
-62.7	0.00559555	0.00675647	0.00621375	0.00828627	0.00627109	0.0046904	0.00643727	0.00632154	0.00110035	0.000415892		0.05
-62.6	0.00564666	0.00662485	0.00633661	0.00828624	0.0063069	0.0044119	0.00638032	0.00628478	0.00115821	0.000437762		0.05
-62.5	0.0055398	0.00670862	0.00627812	0.00842044	0.00629497	0.00447159	0.00674688	0.00635149	0.00120871	0.000456848		0.05
-62.4	0.00557467	0.00658896	0.00629956	0.00848361	0.00627109	0.00449548	0.00647284	0.00631232	0.00120165	0.000454179		0.05
-62.3	0.00566758	0.00673055	0.00635024	0.00823888	0.0063069	0.00464666	0.00631269	0.00632193	0.00108608	0.000410501		0.05
-62.2	0.00565362	0.00673855	0.0063639	0.00840468	0.00625202	0.00443181	0.0065369	0.00634021	0.0011959	0.000452009		0.05
-62.1	0.00557696	0.00656903	0.00631711	0.00863756	0.00639517	0.0044477	0.00654044	0.00635485	0.00126072	0.000476507		0.05
-62	0.00570473	0.0067166	0.00630933	0.00822703	0.00622103	0.00472226	0.00634117	0.00632031	0.00105954	0.000400469		0.05
-61.9	0.00553052	0.00661092	0.00634831	0.00844811	0.00642858	0.00444772	0.00642657	0.0063201	0.00120873	0.000456857		0.05
-61.8	0.00572333	0.00660492	0.00625473	0.00879546	0.0062878	0.00451138	0.00649065	0.00638118	0.00128091	0.00048414		0.05
-61.7	0.0055398	0.0066129	0.00622353	0.00823103	0.00649063	0.00460688	0.00625933	0.00628059	0.00110397	0.000417262		0.05
-61.6	0.00557931	0.00665679	0.00629761	0.0084244	0.00630212	0.00457503	0.00641589	0.00632159	0.00116515	0.000440386		0.05
-61.5	0.00566758	0.00661492	0.00621379	0.00863756	0.00632838	0.00462277	0.00640876	0.00635625	0.00120929	0.00045707		0.05
-61.4	0.00564901	0.00662884	0.00630151	0.00843233	0.00610409	0.00468641	0.00641589	0.00631687	0.00113521	0.00042907		0.05
-61.3	0.00570474	0.00661288	0.00626059	0.00825467	0.00628781	0.00483762	0.00646219	0.00634579	0.0010348	0.000391118		0.05
-61.2	0.00563041	0.00656504	0.00625862	0.0084481	0.00628066	0.0047143	0.00642657	0.00633196	0.00112978	0.000427015		0.05
-61.1	0.00566524	0.00659693	0.00628787	0.00834936	0.00633076	0.00467054	0.00633759	0.00631976	0.00110649	0.000418213		0.05
-61	0.0057094	0.00660492	0.00623719	0.00830993	0.00638325	0.00451135	0.00650845	0.0063235	0.00113514	0.000429044		0.05
-60.9	0.00568152	0.00665479	0.0062684	0.00849547	0.00627828	0.00460686	0.0064871	0.0063532	0.00116989	0.000442177		0.05
-60.8	0.00561414	0.00652316	0.00623134	0.00828233	0.00648822	0.00473421	0.00654758	0.00634585	0.00107922	0.000407905		0.05
-60.7	0.00563504	0.00656703	0.00628592	0.00826652	0.00609932	0.00453525	0.0065049	0.00627057	0.00112334	0.000424584		0.05
-60.6	0.00572099	0.00665677	0.00628398	0.00842437	0.00640711	0.00449149	0.00639454	0.00633989	0.00117301	0.000443355		0.05
-60.5	0.00570706	0.00660889	0.00625472	0.00830204	0.00636656	0.00451138	0.00657248	0.00633188	0.0011349	0.000428951		0.05
-60.4	0.00569312	0.00661293	0.00621961	0.00813623	0.00639756	0.00447161	0.00644435	0.0062822	0.00109663	0.000414487		0.05
-60.3	0.00570473	0.00647927	0.00625084	0.00854286	0.00635939	0.00453524	0.00653333	0.00634367	0.00119571	0.000451936		0.05
-60.2	0.00563273	0.00669068	0.00630151	0.00845207	0.00619476	0.00453924	0.00657963	0.00634152	0.00118369	0.000447394		0.05
-60.1	0.00567454	0.00662684	0.00620988	0.00823495	0.00652165	0.00455117	0.00626643	0.00629792	0.00110746	0.00041858		0.05
-60	0.00566062	0.00653713	0.00625861	0.00829021	0.00627113	0.00456708	0.00660097	0.00631225	0.0011196	0.00042317		0.05
-59.9	0.00570706	0.00655305	0.00635805	0.00818358	0.00629497	0.00451933	0.00642303	0.0062913	0.00109181	0.000412665		0.05
-59.8	0.0056304	0.00651717	0.00621961	0.00870071	0.0064405	0.00458696	0.00659385	0.00638417	0.00124207	0.000469458		0.05
-59.7	0.0056002	0.00654709	0.0063288	0.00833758	0.00629975	0.00461482	0.00643368	0.00630884	0.00112253	0.000424278		0.05
-59.6	0.00557698	0.00656904	0.00629958	0.00832176	0.00651686	0.00471427	0.00667214	0.00638152	0.00110576	0.000417936		0.05
-59.5	0.00559093	0.00661089	0.00630734	0.00836914	0.0065431	0.0045472	0.00646214	0.00634725	0.00115635	0.00043706		0.05
-59.4	0.00569545	0.00652515	0.00625081	0.00820335	0.00651925	0.00453125	0.00665078	0.00633944	0.00110529	0.000417762		0.05
-59.3	0.0055979	0.00653513	0.00634051	0.00829417	0.00630689	0.00455511	0.00659026	0.00631714	0.00112941	0.000426878		0.05
-59.2	0.00564901	0.00651518	0.00630738	0.00830993	0.00626157	0.00462675	0.00657249	0.00632033	0.00110924	0.000419255		0.05
-59.1	0.00566524	0.00670665	0.00643799	0.00835336	0.00621624	0.00449152	0.00655826	0.00634704	0.00116422	0.000440034		0.05
-59	0.00564899	0.00644935	0.00625863	0.00843228	0.00630211	0.00480577	0.00658316	0.00635433	0.00110202	0.000416524		0.05
-58.9	0.00554909	0.00656105	0.00637561	0.00820728	0.00642143	0.00457502	0.00656181	0.00632161	0.00110537	0.000417789		0.05
-58.8	0.00570007	0.00646532	0.00627226	0.00835731	0.00647868	0.00446761	0.00646929	0.00631579	0.00115737	0.000437445		0.05
-58.7	0.00563042	0.00664082	0.00639508	0.00821125	0.00649539	0.00467849	0.00667215	0.00638909	0.00107833	0.000407572		0.05
-58.6	0.00553746	0.00645933	0.00621378	0.00815204	0.00634508	0.00465463	0.00642656	0.00625555	0.00106112	0.000401064		0.05
-58.5	0.00560949	0.00658697	0.00639703	0.00834545	0.00624487	0.00466259	0.00650487	0.0063359	0.00111576	0.000421719		0.05
-58.4	0.00558163	0.00665078	0.00638146	0.00824679	0.00626396	0.00465461	0.00660452	0.00634054	0.00109739	0.000414773		0.05
-58.3	0.00559092	0.00659095	0.00629177	0.008456	0.0062401	0.00467846	0.00664013	0.00635548	0.00115202	0.000435424		0.05
-58.2	0.00564202	0.00658098	0.00630347	0.00825466	0.0061232	0.00447158	0.00649775	0.00626767	0.00113569	0.000429251		0.05
-58.1	0.00562574	0.00661091	0.00637366	0.00798231	0.00634747	0.00469837	0.00657958	0.00631686	0.00100254	0.000378924		0.05
-58	0.00559789	0.00665078	0.00638341	0.00846392	0.00635224	0.00438804	0.0064479	0.00632631	0.00122344	0.000462418		0.05
-57.9	0.00566758	0.00651318	0.00631128	0.00797438	0.00625203	0.0045631	0.00648707	0.00625266	0.00102368	0.000386915		0.05
-57.8	0.00563504	0.00664481	0.00633076	0.00831781	0.00609933	0.00459492	0.00674334	0.006338	0.0011378	0.00043005		0.05
-57.7	0.00560716	0.00655708	0.00620986	0.00830205	0.00612319	0.00449547	0.00656182	0.00626523	0.0011482	0.000433978		0.05
-57.6	0.00561878	0.00665078	0.00633659	0.00809679	0.00624486	0.00456312	0.00659382	0.00630068	0.00107417	0.000405997		0.05
-57.5	0.00557932	0.00656704	0.00623326	0.00811257	0.00621385	0.00472624	0.00656894	0.00628589	0.00103567	0.000391445		0.05
-57.4	0.00560019	0.00665081	0.00634439	0.00820729	0.00638802	0.00443975	0.00650129	0.00630454	0.00113734	0.000429873		0.05
-57.3	0.00572102	0.00652714	0.00625079	0.00805733	0.00641902	0.00449547	0.00646572	0.00627664	0.00106236	0.000401533		0.05
-57.2	0.00557931	0.00664082	0.00625082	0.00822706	0.00634985	0.00451933	0.0065191	0.00629804	0.00112345	0.000424623		0.05
-57.1	0.00569544	0.00666277	0.00628982	0.00822705	0.00645004	0.00443976	0.00653689	0.00632882	0.00113608	0.000429396		0.05
-57	0.00569314	0.00663684	0.00636781	0.00808887	0.00622339	0.00446759	0.00643725	0.00627356	0.00108504	0.000410108		0.05
-56.9	0.0056188	0.0066528	0.00623524	0.00792311	0.00644053	0.00439999	0.00656182	0.00626175	0.00107357	0.000405771		0.05
-56.8	0.00560948	0.00657102	0.00621183	0.00838496	0.0063236	0.00457505	0.00656182	0.00631968	0.00115087	0.000434986		0.05
-56.7	0.00562109	0.0066847	0.00624888	0.00792702	0.00629498	0.00445968	0.00654755	0.00625484	0.00105613	0.000399181		0.05
-56.6	0.00562576	0.0066847	0.00619037	0.00823489	0.00629973	0.00481376	0.00665433	0.00635765	0.00105433	0.000398497		0.05
-56.5	0.00566756	0.00664483	0.00626837	0.00785207	0.00627587	0.00457505	0.00666857	0.0062789	0.00100313	0.000379147		0.05
-56.4	0.00560254	0.00669667	0.00622157	0.00816785	0.00614944	0.00450344	0.0064017	0.00624903	0.00110915	0.000419219		0.05
-56.3	0.00569776	0.00668472	0.00619233	0.00810466	0.00623055	0.00465463	0.0064764	0.00629158	0.00104258	0.000394057		0.05
-56.2	0.00568616	0.00656504	0.00620793	0.00836125	0.00639279	0.00464269	0.00657962	0.00634793	0.00111965	0.000423187		0.05
-56.1	0.00563967	0.00676448	0.00621767	0.00751652	0.00641907	0.00465463	0.00669348	0.00627221	0.000913721	0.000345354		0.05
-56	0.0056397	0.00658298	0.0061202	0.0083573	0.00637847	0.00472227	0.00633404	0.00630499	0.0011013	0.000416254		0.05
-55.9	0.00574423	0.00660891	0.00620403	0.00817968	0.00627588	0.00452731	0.00657605	0.0063023	0.00109285	0.000413057		0.05
-55.8	0.00567221	0.00666275	0.00621961	0.00789149	0.00610887	0.00458298	0.00654755	0.00624078	0.00100718	0.000380677		0.05
-55.7	0.00565827	0.00667275	0.0061163	0.00832968	0.00610651	0.00436018	0.00653334	0.00625386	0.00119332	0.000451031		0.05
-55.6	0.00568382	0.00666477	0.00616114	0.00784416	0.00613988	0.00477399	0.00652621	0.00625628	0.000940619	0.000355521		0.05
-55.5	0.00570939	0.00669668	0.00604807	0.00809285	0.00626157	0.00453125	0.00647996	0.00625997	0.0010751	0.000406351		0.05
-55.4	0.00566294	0.00663485	0.0062216	0.00810863	0.00625917	0.00457503	0.00641945	0.00626881	0.001063	0.000401778		0.05
-55.3	0.00572099	0.00663882	0.00621767	0.00797049	0.00619237	0.00453525	0.00645506	0.00624724	0.00103101	0.000389684		0.05
-55.2	0.00565131	0.00660292	0.00626252	0.00808095	0.00628068	0.00457503	0.00667928	0.00630467	0.001065	0.000402531		0.05
-55.1	0.00572564	0.00657103	0.00618258	0.00787574	0.00628066	0.00451535	0.00655114	0.00624317	0.00101044	0.00038191		0.05
-55	0.00574424	0.00662089	0.00627225	0.00841649	0.00628065	0.00480184	0.00660807	0.00639206	0.00109336	0.000413251		0.05
-54.9	0.00571868	0.00667472	0.00607145	0.00786786	0.0062282	0.00468642	0.00655826	0.00625794	0.000970555	0.000366835		0.05
-54.8	0.0057187	0.00648724	0.00616697	0.00814807	0.00645246	0.00477398	0.00646574	0.00631616	0.00101519	0.000383706		0.05
-54.7	0.00572565	0.00663087	0.00624495	0.00771391	0.00634984	0.00460687	0.00662943	0.00627165	0.000949878	0.00035902		0.05
-54.6	0.00575119	0.00656505	0.0061319	0.00813625	0.00614943	0.00454717	0.0065369	0.0062597	0.00107326	0.000405655		0.05
-54.5	0.00569545	0.00662686	0.006167	0.0084244	0.00646202	0.00477399	0.00654403	0.00638482	0.00110809	0.00041882		0.05
-54.4	0.00569777	0.00661888	0.00617283	0.00817571	0.00632599	0.00463474	0.00647284	0.00629982	0.00106477	0.000402447		0.05
-54.3	0.00570707	0.00661092	0.00617673	0.00802575	0.0062234	0.00467054	0.00646928	0.0062691	0.00101033	0.000381869		0.05
-54.2	0.00578142	0.00665679	0.00624107	0.00839285	0.00630211	0.00464665	0.00647996	0.00635726	0.00111972	0.000423216		0.05
-54.1	0.00578373	0.00658897	0.00625667	0.00820338	0.00629734	0.00473817	0.00653334	0.00634309	0.00103727	0.00039205		0.05
-54	0.00571171	0.00661091	0.00618844	0.00807706	0.00629737	0.00467051	0.00658318	0.0063056	0.00102862	0.000388782		0.05
-53.9	0.00578372	0.00663684	0.00622549	0.00842836	0.00637848	0.00475803	0.00647997	0.00638441	0.00110165	0.000416385		0.05
-53.8	0.0056699	0.00663882	0.00622743	0.00802176	0.00629499	0.00470633	0.00671484	0.00632487	0.00101564	0.000383875		0.05
-53.7	0.00565828	0.00654508	0.00618841	0.00845992	0.00608738	0.00465859	0.00641946	0.00628816	0.00114763	0.000433762		0.05
-53.6	0.00573262	0.00655506	0.00620207	0.0081126	0.0062234	0.00454719	0.00650487	0.00626826	0.00106421	0.000402232		0.05
-53.5	0.00572799	0.00663286	0.00626057	0.00827837	0.00628303	0.0045631	0.00653333	0.00632561	0.00111209	0.000420331		0.05
-53.4	0.00567687	0.006575	0.00629761	0.00823886	0.0062711	0.00461883	0.00651558	0.00631341	0.00108747	0.000411024		0.05
-53.3	0.00566989	0.00651318	0.00625471	0.00860989	0.00645722	0.00471431	0.00630559	0.00636068	0.00117569	0.00044437		0.05
-53.2	0.00565131	0.00649724	0.00619816	0.00809283	0.00657176	0.00457901	0.00662233	0.00631609	0.00106631	0.000403026		0.05
-53.1	0.00568849	0.00660693	0.00628979	0.00814017	0.00625678	0.00462279	0.0063981	0.00628615	0.00105496	0.000398738		0.05
-53	0.0056188	0.00650918	0.00626837	0.00851522	0.00618283	0.00459093	0.00659384	0.0063256	0.0011855	0.000448075		0.05
-52.9	0.00575352	0.00655506	0.00632686	0.00818361	0.00632122	0.00474213	0.00641234	0.00632782	0.00102851	0.000388741		0.05
-52.8	0.005793	0.00663085	0.00627812	0.00834148	0.00641426	0.0046188	0.00668635	0.0063947	0.00111509	0.000421466		0.05
-52.7	0.00567454	0.00662087	0.00633467	0.00807703	0.00638802	0.00463075	0.00644792	0.00631054	0.0010383	0.000392441		0.05
-52.6	0.0057303	0.00659296	0.00629955	0.00858625	0.00635223	0.0047501	0.00655113	0.00640893	0.0011563	0.000437042		0.05
-52.5	0.00571172	0.00645734	0.0063288	0.00821126	0.00637849	0.00483765	0.00654401	0.00635275	0.00101729	0.0003845		0.05
-52.4	0.00568616	0.00653711	0.00639314	0.00829809	0.00641426	0.00470631	0.0065867	0.00637454	0.00108246	0.00040913		0.05
-52.3	0.00573492	0.00653313	0.00624303	0.00824283	0.00643098	0.0045432	0.00635539	0.00629764	0.00109985	0.000415705		0.05
-52.2	0.00565132	0.00644138	0.00628789	0.00838888	0.00629496	0.00474612	0.0064622	0.00632468	0.00109856	0.000415215		0.05
-52.1	0.00563737	0.00651316	0.00640873	0.00847573	0.0061351	0.00432837	0.00644439	0.00627755	0.00123572	0.000467057		0.05
-52	0.00567224	0.00664281	0.00637169	0.00833757	0.00620194	0.00457901	0.00649423	0.0063285	0.00113077	0.000427392		0.05
-51.9	0.00568152	0.00654111	0.00630932	0.0080376	0.00621864	0.00477	0.00649419	0.0062932	0.000986989	0.000373047		0.05
-51.8	0.00574656	0.00653512	0.00633466	0.00832176	0.00650255	0.0049013	0.00664011	0.00642601	0.001037	0.000391948		0.05
-51.7	0.00564203	0.00670067	0.00636195	0.00840861	0.00640712	0.00467454	0.00646928	0.0063806	0.00113139	0.000427626		0.05
-51.6	0.00568616	0.00651518	0.00635415	0.00842046	0.00606593	0.00459098	0.00650845	0.0063059	0.00115044	0.000434827		0.05
-51.5	0.00575815	0.00660292	0.0062937	0.00804542	0.00623294	0.00456706	0.00667568	0.00631084	0.0010472	0.000395805		0.05
-51.4	0.0056304	0.00661091	0.00647114	0.00858229	0.00626156	0.00451535	0.00640523	0.00635384	0.00122205	0.000461891		0.05
-51.3	0.00574656	0.00660692	0.00639119	0.00821517	0.00641904	0.0046904	0.0066045	0.00638197	0.00105888	0.000400219		0.05
-51.2	0.00559557	0.00649921	0.00646137	0.00825466	0.00640472	0.00450739	0.00650132	0.00631775	0.00112882	0.000426653		0.05
-51.1	0.00570474	0.0066488	0.00634635	0.00825467	0.0063737	0.00473417	0.00663297	0.00638506	0.00106586	0.000402858		0.05
-51	0.00564667	0.00659693	0.00633857	0.00825073	0.0063236	0.00458696	0.00643371	0.00631103	0.00110106	0.00041616		0.05
-50.9	0.00565827	0.00663285	0.00646333	0.00845599	0.00619477	0.0047859	0.00666858	0.00640853	0.00112209	0.000424111		0.05
-50.8	0.00560719	0.00661488	0.00636	0.00802572	0.0064262	0.00445168	0.00657606	0.00629453	0.00108544	0.000410257		0.05
-50.7	0.0056281	0.00662087	0.00648477	0.0082231	0.00636657	0.00464268	0.00651555	0.00635452	0.00108502	0.000410101		0.05
-50.6	0.00558394	0.00662886	0.00643799	0.00825466	0.00632599	0.00465064	0.00654758	0.00634709	0.00109753	0.000414828		0.05
-50.5	0.00560949	0.00660295	0.00634829	0.00821913	0.00631408	0.00485357	0.00649419	0.00634882	0.00103016	0.000389364		0.05
-50.4	0.00563737	0.00661888	0.00643997	0.00808103	0.00620906	0.00463073	0.00652266	0.00630567	0.00104694	0.000395706		0.05
-50.3	0.00563736	0.00681034	0.00643994	0.00832177	0.00646675	0.00462675	0.00640876	0.00638738	0.00112492	0.000425178		0.05
-50.2	0.00562346	0.00662885	0.0063756	0.00833361	0.0064763	0.00461087	0.00652623	0.00636785	0.00112623	0.000425674		0.05
-50.1	0.00566062	0.00667872	0.00635219	0.00847966	0.0062043	0.00469442	0.00648351	0.00636477	0.00114726	0.000433623		0.05
-50	0.00562344	0.00664281	0.00654912	0.0080376	0.00628066	0.00461483	0.00658315	0.00633309	0.00104636	0.000395488		0.05
-49.9	0.0055909	0.00669668	0.00637949	0.00858229	0.00625201	0.00468644	0.00648707	0.00638213	0.00118807	0.000449047		0.05
-49.8	0.00564897	0.0066428	0.00649844	0.00831783	0.00650016	0.00467052	0.00650488	0.00639766	0.00110475	0.000417556		0.05
-49.7	0.00577907	0.00687017	0.00654327	0.00817571	0.00623531	0.00468246	0.00662945	0.00641649	0.00106521	0.000402613		0.05
-49.6	0.00606482	0.00722919	0.00675189	0.00884678	0.00661229	0.004957	0.00672553	0.00674107	0.00117824	0.000445332		0.05
-49.5	0.00657353	0.00785144	0.00748498	0.00926125	0.00730182	0.00549415	0.00730559	0.00732468	0.00115249	0.000435602		0.05
-49.4	0.00751201	0.00909993	0.00845007	0.0103428	0.00790308	0.00605916	0.00784652	0.00817337	0.0013372	0.000505414		0.06
-49.3	0.00871765	0.0104561	0.00981485	0.011981	0.00895048	0.00717318	0.00865435	0.00939252	0.00153465	0.000580044		0.06
-49.2	0.0102229	0.0123688	0.0115559	0.013998	0.010258	0.00795698	0.00935899	0.0108171	0.00200183	0.000756619		0.07
-49.1	0.0118607	0.0143014	0.0133594	0.0153085	0.0115965	0.00898353	0.0101739	0.0122263	0.002249	0.000850041		0.09
-49	0.0134426	0.0161163	0.0153617	0.0174716	0.0130805	0.00991059	0.0111455	0.0137898	0.00271121	0.00102474		0.1
-48.9	0.0146134	0.0170019	0.0169273	0.019765	0.0146171	0.0107581	0.0115263	0.0150299	0.00318272	0.00120296		0.12
-48.8	0.0151988	0.0177478	0.0174947	0.0217427	0.0162944	0.0116613	0.0125547	0.0160992	0.00340642	0.0012875		0.14
-48.7	0.0165346	0.0192735	0.0186996	0.0245019	0.0176258	0.0126759	0.0131918	0.0175004	0.00400818	0.00151495		0.16
-48.6	0.0179214	0.0203764	0.020199	0.0266808	0.0192315	0.013762	0.0140316	0.0188861	0.0043889	0.00165885		0.18
-48.5	0.0187298	0.0210885	0.0211192	0.028694	0.0206368	0.0146812	0.0146509	0.0199429	0.00477706	0.00180556		0.21
-48.4	0.0193431	0.0212041	0.0216983	0.03124	0.0221256	0.0158708	0.0154409	0.020989	0.00526957	0.00199171		0.23
-48.3	0.0194081	0.0206437	0.0217685	0.0336755	0.0237886	0.0170725	0.0162523	0.0218013	0.0058476	0.00221019		0.25
-48.2	0.0200562	0.0210625	0.0222578	0.0357045	0.0253585	0.0179439	0.0170922	0.0227822	0.00632549	0.00239081		0.28
-48.1	0.0215313	0.0226142	0.0237182	0.0381478	0.0266326	0.0190937	0.0180673	0.0242579	0.00675757	0.00255412		0.3
-48	0.0228926	0.02339	0.0255021	0.0398965	0.0277039	0.0194598	0.0186581	0.0253576	0.0071475	0.0027015		0.33
-47.9	0.0234222	0.0231507	0.0260831	0.0413767	0.0290757	0.0200446	0.0195015	0.0260935	0.007509	0.00283813		0.35
-47.8	0.023687	0.0230988	0.0263034	0.0434096	0.0299681	0.0201004	0.0200211	0.0266555	0.00816745	0.00308701		0.38
-47.7	0.0242794	0.0234678	0.0269566	0.0442938	0.030586	0.0203828	0.0205051	0.0272102	0.00834143	0.00315276		0.41
-47.6	0.0249554	0.0241678	0.0275863	0.045178	0.0309964	0.0201999	0.0209641	0.0277211	0.00854391	0.00322929		0.43
-47.5	0.0258311	0.0255719	0.0286918	0.0460582	0.0315523	0.0197701	0.0211136	0.0283699	0.00879387	0.00332377		0.46
-47.4	0.0264421	0.0258751	0.0292124	0.0464372	0.0316406	0.0194558	0.0211884	0.0286074	0.0089295	0.00337503		0.49
-47.3	0.0258358	0.0253146	0.0288049	0.0469819	0.031748	0.0187595	0.0212986	0.0283919	0.00927472	0.00350551		0.51
-47.2	0.0253805	0.0252129	0.0282239	0.0470253	0.0314617	0.0186442	0.0210994	0.0281497	0.00934184	0.00353088		0.54
-47.1	0.0255129	0.0260047	0.0282317	0.0469069	0.0315094	0.0182025	0.0211065	0.0282106	0.00933817	0.0035295		0.57
-47	0.0256128	0.0264814	0.028413	0.0467095	0.0312803	0.0175062	0.0208111	0.0281163	0.00940468	0.00355463		0.6
-46.9	0.025636	0.0268563	0.0282999	0.0467332	0.0309248	0.0169452	0.0205229	0.0279883	0.00952708	0.0036009		0.63
-46.8	0.0251598	0.0265053	0.0278944	0.0462319	0.0306934	0.0166587	0.0202595	0.027629	0.00946526	0.00357753		0.66
-46.7	0.0244118	0.0256796	0.0269001	0.0456438	0.0305431	0.0163642	0.0200424	0.0270836	0.00939924	0.00355258		0.68
-46.6	0.0238543	0.0256517	0.0262391	0.0456753	0.029813	0.0162408	0.0197577	0.0267474	0.00945812	0.00357483		0.71
-46.5	0.0238729	0.0260725	0.0262742	0.0451583	0.0294957	0.0158032	0.0196438	0.0266172	0.00935925	0.00353746		0.74
-46.4	0.0238961	0.0262241	0.0264243	0.0445938	0.0292595	0.0156441	0.0193485	0.0264843	0.00922728	0.00348758		0.77
-46.3	0.0235384	0.0256557	0.0260344	0.0443767	0.0287942	0.0154769	0.0191029	0.0261399	0.00921825	0.00348417		0.79
-46.2	0.022946	0.0250733	0.0252545	0.0441951	0.0287298	0.015457	0.0191456	0.0258288	0.00919409	0.00347504		0.82
-46.1	0.0225023	0.0245188	0.0246325	0.0437885	0.028267	0.0155645	0.0189143	0.0254554	0.00908204	0.00343269		0.84
-46	0.0223211	0.0247881	0.024459	0.0436188	0.0281071	0.0154252	0.0187364	0.0253508	0.00907263	0.00342913		0.87
-45.9	0.0226974	0.025193	0.0247418	0.0429714	0.0277039	0.0153178	0.0188253	0.0253501	0.00881951	0.00333346		0.89
-45.8	0.0227276	0.0249257	0.0249445	0.0427819	0.0276347	0.0154809	0.0186011	0.0252995	0.00874873	0.00330671		0.92
-45.7	0.0222096	0.0243194	0.0245156	0.0425096	0.0276156	0.0155883	0.0185193	0.0250396	0.00868408	0.00328227		0.94
-45.6	0.0217125	0.0239165	0.0238839	0.0426636	0.0274104	0.0155844	0.0185442	0.0248165	0.00876674	0.00331352		0.97
-45.5	0.0219332	0.0240362	0.02388	0.0420675	0.0271837	0.0154292	0.0186865	0.0247452	0.00855046	0.00323177		0.99
-45.4	0.0220005	0.0243513	0.0240652	0.0421701	0.0269809	0.0154252	0.0186688	0.0248089	0.00856869	0.00323866		1.02
-45.3	0.0221957	0.0244271	0.0244668	0.0423794	0.0268616	0.0157276	0.0186082	0.0249523	0.00857128	0.00323964		1.04
-45.2	0.0221655	0.0243035	0.0243771	0.0418464	0.0269046	0.0156839	0.0187719	0.0248647	0.0083844	0.003169		1.07
-45.1	0.0218867	0.0236792	0.0241081	0.0421583	0.0268783	0.0156241	0.0188217	0.0247366	0.00852212	0.00322106		1.09
-45	0.0216289	0.0238667	0.0236694	0.0417517	0.0268497	0.0156679	0.018747	0.0245973	0.00840152	0.00317548		1.12
-44.9	0.021968	0.0242576	0.0240925	0.0420359	0.0267996	0.0158589	0.0188823	0.0248421	0.00841467	0.00318045		1.14
-44.8	0.0222491	0.0245149	0.0243109	0.0420833	0.026654	0.0160499	0.0191065	0.0249955	0.00834356	0.00315357		1.17
-44.7	0.0222073	0.0243613	0.0245468	0.0421543	0.0267733	0.0161135	0.0191242	0.0250401	0.00835973	0.00315968		1.19
-44.6	0.0220284	0.0241918	0.0243362	0.0420201	0.0266159	0.0159544	0.0193271	0.0249248	0.00832852	0.00314788		1.22
-44.5	0.0217892	0.0238627	0.024034	0.0419767	0.0268688	0.0162488	0.0193342	0.0248735	0.00829468	0.00313509		1.24
-44.4	0.0220122	0.0241519	0.024151	0.0423872	0.0269499	0.0162687	0.0194588	0.0250542	0.00840044	0.00317507		1.27
-44.3	0.0222235	0.0245887	0.0245214	0.0420991	0.0266708	0.0160578	0.0194125	0.025082	0.00831078	0.00314118		1.29
-44.2	0.0224535	0.0247921	0.0247378	0.0424662	0.0267376	0.0160578	0.0196901	0.0252764	0.00838953	0.00317094		1.32
-44.1	0.0222119	0.0242775	0.024578	0.0424859	0.026938	0.016026	0.0195798	0.0251567	0.00844319	0.00319123		1.34
-44	0.0221864	0.0242596	0.024342	0.0425136	0.0271312	0.0161494	0.0198218	0.0252006	0.00841656	0.00318116		1.37
-43.9	0.0221562	0.024471	0.0244532	0.0425806	0.0272052	0.016404	0.0196723	0.0252775	0.00840976	0.00317859		1.39
-43.8	0.0223072	0.0246385	0.0245507	0.0427346	0.0270597	0.0163245	0.0198751	0.0253557	0.0084359	0.00318847		1.42
-43.7	0.0225836	0.0248998	0.0249465	0.0428254	0.0268879	0.0161852	0.0200566	0.0254836	0.00844256	0.00319099		1.44
-43.6	0.022658	0.024806	0.0248587	0.0432043	0.0270979	0.0164199	0.0200744	0.0255885	0.00853225	0.00322489		1.47
-43.5	0.0225	0.0245627	0.02481	0.0427938	0.0270525	0.016587	0.0201563	0.0254946	0.00836498	0.00316167		1.49
-43.4	0.0223699	0.0245827	0.0247144	0.0431727	0.0272076	0.0165313	0.020231	0.0255442	0.00851159	0.00321708		1.52
-43.3	0.0227555	0.0248878	0.0248821	0.0431649	0.0271885	0.0165671	0.0204552	0.0257002	0.00844741	0.00319282		1.54
-43.2	0.0228972	0.0250753	0.0250985	0.0432003	0.0271026	0.0167024	0.0204873	0.0257948	0.00841529	0.00318068		1.57
-43.1	0.0229808	0.0251012	0.025313	0.043307	0.0269523	0.0166746	0.0206474	0.0258538	0.00842908	0.00318589		1.6
-43	0.0228159	0.0249357	0.0251161	0.0432754	0.0271885	0.0169492	0.020473	0.025822	0.00840781	0.00317785		1.62
-42.9	0.0228345	0.0247821	0.0250381	0.0434649	0.0271813	0.0168775	0.0208787	0.0258653	0.00844755	0.00319287		1.65
-42.8	0.022802	0.0250175	0.0251219	0.0434688	0.0273293	0.0168298	0.0209962	0.0259379	0.00844584	0.00319223		1.67
-42.7	0.0230668	0.0252947	0.0252896	0.0435951	0.0273412	0.0168218	0.0209321	0.0260488	0.00847446	0.00320304		1.69
-42.6	0.0232271	0.0254263	0.0255333	0.0436622	0.0270549	0.0169253	0.0211243	0.0261362	0.00843895	0.00318962		1.72
-42.5	0.0231667	0.0253406	0.0254826	0.0434214	0.0272624	0.0169253	0.0213378	0.0261338	0.00834457	0.00315395		1.75
-42.4	0.023032	0.0250753	0.0254241	0.043674	0.0270978	0.0171362	0.0211955	0.0260907	0.0084179	0.00318167		1.77
-42.3	0.0230575	0.0252089	0.0253637	0.0437017	0.0273531	0.0172237	0.02153	0.0262055	0.0083823	0.00316821		1.8
-42.2	0.0233525	0.0254203	0.0256561	0.0437964	0.0271718	0.0170924	0.0216118	0.0263002	0.00840159	0.0031755		1.82
-42.1	0.0233641	0.0256078	0.0258082	0.0437728	0.0271288	0.0170765	0.021804	0.026366	0.00837239	0.00316447		1.84
-42	0.0233664	0.0254921	0.0257829	0.0437885	0.027315	0.0172675	0.0216901	0.0263861	0.00835853	0.00315923		1.87
-41.9	0.0232039	0.0254104	0.0257673	0.0439662	0.0272625	0.0174505	0.0217755	0.0264052	0.00839035	0.00317125		1.9
-41.8	0.0232875	0.0254004	0.0256737	0.0438754	0.0275512	0.0175221	0.0220495	0.02648	0.00832294	0.00314577		1.92
-41.7	0.0233897	0.025538	0.0257322	0.0438754	0.0274677	0.017351	0.0221706	0.0265035	0.00833143	0.00314899		1.95
-41.6	0.0234129	0.0257275	0.0260695	0.0438359	0.0274366	0.0176773	0.0222987	0.0266369	0.00823693	0.00311327		1.97
-41.5	0.023406	0.0257973	0.0260168	0.0435912	0.0274056	0.0174903	0.0224161	0.026589	0.00817544	0.00309003		2
-41.4	0.0234385	0.0256138	0.0259798	0.0437806	0.0274557	0.0176256	0.022562	0.0266366	0.00820665	0.00310182		2.02
-41.3	0.0233386	0.0256437	0.0259349	0.043674	0.0275297	0.0176375	0.0227043	0.0266375	0.00816368	0.00308558		2.05
-41.2	0.0233665	0.025532	0.0259525	0.0437057	0.0275989	0.0176813	0.0226866	0.0266462	0.00816966	0.00308784		2.07
-41.1	0.0235314	0.0258212	0.0261163	0.0436622	0.0275273	0.017733	0.0228894	0.0267544	0.00810824	0.00306463		2.1
-41	0.023536	0.0257614	0.0261104	0.0437885	0.0275774	0.0180035	0.0229321	0.0268156	0.00810102	0.0030619		2.12
-40.9	0.0235267	0.0259269	0.0261592	0.0436345	0.0279019	0.0182502	0.0230851	0.0269264	0.00799261	0.00302092		2.15
-40.8	0.0234989	0.0256676	0.0261884	0.0435122	0.0276609	0.0178643	0.0232061	0.0267998	0.00801412	0.00302905		2.18
-40.7	0.0233781	0.0256935	0.0259993	0.0437175	0.0279329	0.018107	0.0233805	0.026887	0.00804433	0.00304047		2.2
-40.6	0.0234966	0.0258531	0.026165	0.0436109	0.0277396	0.0182502	0.0237222	0.0269768	0.00793783	0.00300022		2.23
-40.5	0.0236313	0.0260466	0.0262313	0.0436701	0.0278255	0.0184134	0.0234588	0.0270396	0.00793392	0.00299874		2.25
-40.4	0.0236197	0.0260526	0.0263424	0.0438438	0.0277444	0.0181905	0.0238609	0.0270935	0.00800441	0.00302538		2.28
-40.3	0.0236452	0.025889	0.0261884	0.0435754	0.0280665	0.0182661	0.0239286	0.0270799	0.00790251	0.00298687		2.3
-40.2	0.0235895	0.0257714	0.0262898	0.0441832	0.0283003	0.0181507	0.0240282	0.0271876	0.00813936	0.00307639		2.33
-40.1	0.0235918	0.0259229	0.0261435	0.0439977	0.0282765	0.018477	0.024288	0.0272425	0.00799631	0.00302232		2.35
-40	0.023608	0.0261483	0.0262781	0.0441043	0.0284005	0.0185845	0.0244944	0.027374	0.00799365	0.00302132		2.38
-39.9	0.0237288	0.0261802	0.0263249	0.044203	0.0283504	0.0188789	0.0244873	0.0274505	0.00796284	0.00300967		2.4
-39.8	0.0237521	0.0259788	0.0263366	0.0442661	0.0283147	0.0187078	0.0246581	0.0274306	0.00800862	0.00302697		2.43
-39.7	0.0235941	0.0259827	0.0261358	0.0444082	0.0282789	0.0189744	0.0249855	0.0274799	0.00800958	0.00302734		2.45
-39.6	0.0236429	0.0260226	0.0262391	0.0447438	0.028391	0.0188232	0.0249606	0.0275462	0.00814977	0.00308032		2.48
-39.5	0.0238055	0.0262101	0.0262547	0.0447359	0.0287083	0.0189664	0.0252987	0.0277114	0.00809069	0.00305799		2.5
-39.4	0.0238519	0.0261682	0.0263561	0.0449175	0.0285556	0.0190898	0.0253841	0.0277605	0.00812	0.00306907		2.53
-39.3	0.0237962	0.026234	0.0263268	0.044949	0.0285747	0.0191256	0.025377	0.0277691	0.00812868	0.00307235		2.55
-39.2	0.0238102	0.0261802	0.0263853	0.0453161	0.0285843	0.0192688	0.0257933	0.0279055	0.00821283	0.00310416		2.58
-39.1	0.0238915	0.0261582	0.0262332	0.0453872	0.0285723	0.0194598	0.0258716	0.0279391	0.00820035	0.00309944		2.6
-39	0.0239124	0.0262281	0.0262391	0.0452569	0.0287632	0.0193882	0.0258859	0.0279534	0.00816447	0.00308588		2.63
-38.9	0.0241052	0.0263417	0.0262527	0.0455925	0.0289732	0.0194518	0.0261599	0.0281253	0.0082438	0.00311587		2.66
-38.8	0.0240122	0.0264175	0.0263483	0.0460306	0.0289374	0.0199213	0.0263378	0.0282864	0.00831234	0.00314177		2.68
-38.7	0.0239774	0.026256	0.0263288	0.0456911	0.0290734	0.0199253	0.0266154	0.0282668	0.00819313	0.00309671		2.71
-38.6	0.0239913	0.0263657	0.0262411	0.0463661	0.0291998	0.0199014	0.0267257	0.0283987	0.00843293	0.00318735		2.73
-38.5	0.0241145	0.0264973	0.0264068	0.0457741	0.0292905	0.0201083	0.026804	0.0284279	0.00816399	0.0030857		2.75
-38.4	0.0242445	0.0264056	0.0264906	0.0469542	0.0290781	0.0199174	0.0270887	0.028597	0.00859277	0.00324776		2.78
-38.3	0.0243514	0.0265352	0.0264984	0.0467253	0.0295506	0.0203113	0.027256	0.0287469	0.00843129	0.00318673		2.81
-38.2	0.024284	0.0264894	0.0264399	0.0471003	0.0293334	0.020168	0.0275015	0.0287595	0.00858949	0.00324652		2.83
-38.1	0.0242933	0.0264694	0.0265413	0.0468753	0.0295601	0.0204027	0.0275122	0.0288078	0.00846868	0.00320086		2.86
-38	0.0243909	0.0265193	0.0265257	0.0475937	0.0297462	0.0207648	0.0277542	0.0290421	0.00865218	0.00327022		2.88
-37.9	0.0243769	0.0266828	0.0264691	0.0476016	0.0297438	0.0207171	0.0278823	0.0290677	0.00865587	0.00327161		2.91
-37.8	0.0245256	0.0266309	0.02659	0.0475701	0.0297033	0.020733	0.0282311	0.0291406	0.0086176	0.00325715		2.93
-37.7	0.0244745	0.0266469	0.026668	0.0482924	0.029856	0.0208126	0.028288	0.0292912	0.00886314	0.00334995		2.96
-37.6	0.0247045	0.0265751	0.0265413	0.0482056	0.0300277	0.0209598	0.028466	0.0293543	0.00879714	0.00332501		2.99
-37.5	0.0246325	0.0265771	0.0265471	0.0483279	0.0301614	0.0212502	0.02874	0.0294623	0.00879878	0.00332562		3.01
-37.4	0.024665	0.0266888	0.0266641	0.0487266	0.0299824	0.0210752	0.0290959	0.0295569	0.00894741	0.0033818		3.03
-37.3	0.0247951	0.0268005	0.0267421	0.0489003	0.0303379	0.0210473	0.0291919	0.0296879	0.00899442	0.00339957		3.06
-37.2	0.0248625	0.0267227	0.0268045	0.0489161	0.0302377	0.0213895	0.0294055	0.0297626	0.00893795	0.00337823		3.08
-37.1	0.0248067	0.0267586	0.0268104	0.049445	0.030419	0.021489	0.0297293	0.0299226	0.00911414	0.00344482		3.11
-37	0.0248625	0.0267666	0.0269234	0.0496503	0.0305956	0.0216243	0.0296048	0.0300039	0.00915709	0.00346105		3.13
-36.9	0.0249763	0.0267805	0.0267675	0.0495713	0.0304453	0.022034	0.0300069	0.0300831	0.00906179	0.00342503		3.16
-36.8	0.0250042	0.0269461	0.0270482	0.0501477	0.0308676	0.0216879	0.0302845	0.0302837	0.00929415	0.00351286		3.18
-36.7	0.0250971	0.0269042	0.0268903	0.0503174	0.0307507	0.0219903	0.030466	0.0303451	0.0093112	0.0035193		3.21
-36.6	0.0252156	0.0269899	0.0269741	0.0505818	0.0308246	0.0220977	0.0305799	0.0304662	0.00936892	0.00354112		3.24
-36.5	0.0251482	0.0269381	0.0269644	0.0506884	0.0309869	0.022225	0.0308931	0.0305491	0.00940082	0.00355317		3.26
-36.4	0.0251714	0.0270518	0.0270346	0.0510792	0.0311014	0.0222529	0.0308788	0.0306529	0.00952324	0.00359945		3.29
-36.3	0.0253015	0.0270119	0.0271321	0.0511937	0.0309964	0.0227463	0.0314339	0.0308308	0.00948012	0.00358315		3.31
-36.2	0.0253596	0.0271595	0.0271944	0.0512647	0.0312517	0.0224399	0.0314553	0.030875	0.0095319	0.00360272		3.34
-36.1	0.0254873	0.0271914	0.0271535	0.0517424	0.0314378	0.0226945	0.0317115	0.0310598	0.00965738	0.00365015		3.36
-36	0.0255268	0.0272731	0.0271866	0.0518924	0.0313973	0.0229572	0.032014	0.0311782	0.00966547	0.00365321		3.39
-35.9	0.0255175	0.0272552	0.0273114	0.0522358	0.0316454	0.0229969	0.0319606	0.0312747	0.00977672	0.00369525		3.41
-35.8	0.025643	0.0272811	0.0272373	0.0525161	0.0315547	0.0230805	0.0322027	0.0313593	0.00985897	0.00372634		3.44
-35.7	0.025643	0.0274387	0.0273836	0.0525871	0.0318172	0.0232118	0.0325052	0.0315123	0.00985067	0.0037232		3.46
-35.6	0.0257777	0.0273748	0.0272861	0.0532463	0.0317074	0.0231601	0.0327329	0.0316122	0.010095	0.00381554		3.49
-35.5	0.0257522	0.027317	0.0273914	0.0533055	0.0320653	0.0235102	0.0331208	0.0317803	0.0100758	0.0038083		3.51
-35.4	0.0256941	0.0275524	0.0273797	0.0533845	0.0319723	0.0235778	0.0332169	0.0318254	0.0100862	0.00381223		3.54
-35.3	0.0259101	0.0275523	0.0274869	0.053945	0.0322132	0.0236495	0.0334909	0.0320354	0.0102535	0.00387547		3.56
-35.2	0.0258985	0.0276282	0.0274694	0.0537594	0.0320939	0.0237489	0.0337009	0.0320427	0.010176	0.00384618		3.59
-35.1	0.0260077	0.0277139	0.027637	0.0543989	0.0323349	0.0241349	0.0341137	0.0323344	0.0103335	0.00390568		3.62
-35	0.0261331	0.0277518	0.02752	0.054545	0.0324876	0.0243059	0.0342596	0.032429	0.0103607	0.00391598		3.64
-34.9	0.0261053	0.027684	0.0275103	0.0547582	0.0326976	0.0241707	0.0345585	0.0324978	0.0104727	0.00395831		3.66
-34.8	0.0260681	0.0278375	0.0276741	0.0549397	0.0326976	0.0245089	0.0350674	0.0326848	0.0104896	0.00396469		3.69
-34.7	0.0262377	0.0279253	0.0276936	0.055516	0.0329553	0.0245168	0.0351742	0.0328598	0.0106706	0.00403309		3.72
-34.6	0.0263166	0.0280649	0.0277345	0.0556581	0.033108	0.0245765	0.0352667	0.0329608	0.0106945	0.00404213		3.74
-34.5	0.0263817	0.0280749	0.0276955	0.056045	0.0330626	0.024859	0.0357472	0.0331237	0.0108088	0.00408536		3.77
-34.4	0.0265513	0.0280988	0.0278008	0.0562305	0.0334086	0.0249227	0.035861	0.0332677	0.0108427	0.00409817		3.79
-34.3	0.0265582	0.0282723	0.0277209	0.0565937	0.0334634	0.0250619	0.0362063	0.033411	0.0109598	0.00414242		3.82
-34.2	0.0265466	0.0282863	0.0279158	0.0567989	0.0335732	0.0252728	0.0363984	0.0335417	0.0109972	0.00415656		3.84
-34.1	0.0267255	0.028384	0.0279236	0.0572963	0.0336806	0.0253802	0.0367401	0.0337329	0.0111468	0.0042131		3.87
-34	0.0267325	0.0284439	0.0279782	0.0573436	0.0337689	0.0251136	0.0369607	0.0337631	0.0111972	0.00423216		3.89
-33.9	0.0268045	0.0285914	0.0281556	0.0578292	0.0339144	0.0258298	0.0373948	0.0340743	0.011264	0.00425738		3.92
-33.8	0.026844	0.028735	0.0280776	0.0579673	0.0339669	0.0257861	0.0377116	0.0341555	0.0113248	0.00428038		3.94
-33.7	0.0269346	0.0288248	0.02822	0.0585397	0.0342317	0.0254837	0.0380603	0.0343278	0.0115515	0.00436606		3.97
-33.6	0.0271506	0.028745	0.028181	0.0588515	0.0345395	0.025981	0.0381992	0.0345211	0.0115925	0.00438155		3.99
-33.5	0.0272249	0.0289365	0.0282648	0.0586778	0.0344536	0.0262039	0.0385764	0.0346197	0.011494	0.00434432		4.02
-33.4	0.0273016	0.0289843	0.0283311	0.0592541	0.0343844	0.0263351	0.0387436	0.0347621	0.011671	0.00441121		4.05
-33.3	0.027211	0.0291599	0.0284052	0.0597239	0.0344632	0.02655	0.0389607	0.0349248	0.0118102	0.00446382		4.07
-33.2	0.027362	0.029098	0.028411	0.0599015	0.0347757	0.0268046	0.0394305	0.0351119	0.0118563	0.00448125		4.09
-33.1	0.0275292	0.0293214	0.0286469	0.0602923	0.0350071	0.0266933	0.039765	0.0353222	0.0119659	0.0045227		4.12
-33	0.0276477	0.0293892	0.0286548	0.0607581	0.0353245	0.0270712	0.0401493	0.0355707	0.0120864	0.00456823		4.15
-32.9	0.0276663	0.0295129	0.0285963	0.0608923	0.0353627	0.0269916	0.0402917	0.0356162	0.0121444	0.00459016		4.17
-32.8	0.0277894	0.0295827	0.0286762	0.0614884	0.0355249	0.0273935	0.040822	0.0358967	0.012311	0.00465313		4.2
-32.7	0.0278242	0.0297243	0.0287425	0.0617529	0.0355344	0.0274691	0.0408398	0.0359839	0.0123729	0.0046765		4.22
-32.6	0.0280124	0.0297941	0.028918	0.0620884	0.0357993	0.0274452	0.0415373	0.0362278	0.012494	0.00472228		4.25
-32.5	0.0281077	0.0300374	0.0289004	0.0624437	0.0359686	0.0277237	0.0414483	0.0363757	0.012548	0.00474268		4.27
-32.4	0.0282703	0.0301292	0.0289336	0.0626568	0.0359424	0.0278152	0.0421957	0.0365633	0.0126352	0.00477567		4.3
-32.3	0.0282958	0.0302189	0.0290408	0.0630949	0.0361142	0.0284041	0.0420533	0.036746	0.0126873	0.00479533		4.32
-32.2	0.028398	0.0303804	0.0291071	0.0637936	0.0363504	0.0281256	0.0425551	0.0369586	0.0129617	0.00489906		4.35
-32.1	0.0286001	0.0305599	0.0291967	0.0639318	0.0365413	0.0285951	0.0429288	0.0371934	0.0129356	0.00488921		4.37
-32	0.0286698	0.0306557	0.0293235	0.0642239	0.0368491	0.0287025	0.0433024	0.0373896	0.0130208	0.00492138		4.4
-31.9	0.0287232	0.0308571	0.02938	0.0643384	0.0370853	0.0289691	0.0437615	0.0375878	0.0130352	0.00492683		4.42
-31.8	0.028865	0.0310386	0.0294288	0.0655739	0.0369708	0.0290964	0.0439145	0.0378411	0.0134216	0.00507288		4.45
-31.7	0.0289881	0.0312879	0.0295711	0.06497	0.0373119	0.0292834	0.0441601	0.0379389	0.0131597	0.0049739		4.47
-31.6	0.0291205	0.0314574	0.0297563	0.0658542	0.0375338	0.0294863	0.0446655	0.0382677	0.0134294	0.00507583		4.5
-31.5	0.0291623	0.0314973	0.0297641	0.066241	0.0376102	0.029546	0.0450783	0.0384142	0.0135788	0.00513229		4.53
-31.4	0.0294805	0.0317346	0.0299688	0.0666436	0.0377867	0.0298166	0.0452064	0.0386625	0.0136178	0.00514704		4.55
-31.3	0.029455	0.0319321	0.0299532	0.0669199	0.0378702	0.0298842	0.0455907	0.0388008	0.0137232	0.00518689		4.57
-31.2	0.0295479	0.0320797	0.0301677	0.0671252	0.0381637	0.0305129	0.0460107	0.0390868	0.0137119	0.00518261		4.6
-31.1	0.0296408	0.0321973	0.0301736	0.0680331	0.0381184	0.0305447	0.0463808	0.0392984	0.0140286	0.00530233		4.62
-31	0.0299196	0.032313	0.0303939	0.0680212	0.0386218	0.0307396	0.046516	0.0395036	0.0139437	0.00527022		4.65
-30.9	0.0300938	0.0325903	0.0303354	0.0687949	0.0386003	0.0308988	0.0471103	0.0397748	0.0142043	0.00536873		4.67
-30.8	0.0301426	0.0325145	0.0304855	0.0688304	0.0390322	0.031054	0.0472633	0.0399032	0.0141926	0.00536429		4.7
-30.7	0.0302982	0.0327179	0.0306473	0.0692646	0.0392827	0.0313962	0.0476192	0.0401752	0.0142795	0.00539714		4.72
-30.6	0.0303122	0.0329492	0.0305869	0.0700778	0.03934	0.0310778	0.0481174	0.0403516	0.0146169	0.00552465		4.75
-30.5	0.030498	0.0330789	0.0309105	0.0704133	0.039266	0.0313643	0.0483879	0.0405599	0.0146575	0.00554001		4.77
-30.4	0.0306885	0.0332524	0.0308404	0.0708199	0.0398267	0.031611	0.0488434	0.0408403	0.0147742	0.00558413		4.8
-30.3	0.0308395	0.0333681	0.0311231	0.0711633	0.0397647	0.0319492	0.0490854	0.0410419	0.0148193	0.00560115		4.82
-30.2	0.0310997	0.0334119	0.0311133	0.0718778	0.0400773	0.0320328	0.0495587	0.0413102	0.0150589	0.00569172		4.85
-30.1	0.0312228	0.0336672	0.0313648	0.072383	0.04049	0.0323232	0.0499004	0.0416216	0.0151611	0.00573035		4.87
-30	0.0314272	0.0337051	0.0314097	0.0724027	0.0404996	0.0328802	0.0503417	0.0418095	0.0151207	0.0057151		4.9
-29.9	0.0315132	0.0338507	0.0315071	0.0734882	0.0407382	0.0327808	0.0508256	0.0421005	0.0155049	0.00586028		4.92
-29.8	0.0317524	0.0339564	0.0317684	0.0736185	0.0408431	0.0330991	0.0511886	0.0423181	0.0154834	0.00585218		4.95
-29.7	0.0319313	0.0341299	0.0317352	0.0738593	0.0410006	0.033298	0.0513666	0.0424744	0.0155273	0.00586876		4.97
-29.6	0.0319174	0.0338248	0.0317587	0.0746764	0.0411867	0.0333617	0.0517829	0.0426441	0.0158599	0.00599446		5
-29.5	0.0318198	0.0336114	0.0315188	0.074179	0.0409314	0.0333975	0.0514911	0.0424213	0.0157233	0.00594285		5
-29.4	0.0316549	0.0332404	0.0312478	0.074183	0.0407549	0.0330632	0.0518256	0.0422814	0.0158772	0.00600101		5
-29.3	0.0312646	0.0326142	0.0308325	0.0734527	0.0402491	0.0325062	0.0512954	0.041745	0.0157928	0.00596912		5
-29.2	0.0308558	0.0320897	0.0304251	0.0730461	0.0395738	0.0320368	0.0512384	0.0413237	0.0158511	0.00599116		5
-29.1	0.0305189	0.0316309	0.0298889	0.0723396	0.0393018	0.0314797	0.050637	0.0408281	0.0157556	0.00595508		5
-29	0.030117	0.0310406	0.0295243	0.0717751	0.0383498	0.030867	0.0504733	0.0403067	0.0157719	0.0059612		5
-28.9	0.0298522	0.0305918	0.0290934	0.0706659	0.0379704	0.0305089	0.0500961	0.0398255	0.0155283	0.00586913		5
-28.8	0.0293969	0.0301232	0.0286723	0.0699396	0.0371712	0.0300315	0.0499324	0.0393239	0.0154785	0.00585032		5
-28.7	0.0291344	0.0296585	0.0283467	0.0686488	0.0365675	0.0297489	0.0494377	0.0387918	0.0151508	0.00572647		5
-28.6	0.0287627	0.0292855	0.028066	0.0680567	0.0359114	0.0295977	0.0494413	0.0384459	0.0150988	0.00570679		5
-28.5	0.0285188	0.029106	0.0278222	0.067062	0.0354223	0.0293789	0.0490854	0.0380565	0.0148381	0.00560827		5
-28.4	0.0281123	0.0287231	0.0274362	0.0659291	0.0346564	0.028993	0.048637	0.0374982	0.0146011	0.00551868		5
-28.3	0.0278823	0.02839	0.0270345	0.0652818	0.0341506	0.0289134	0.0483416	0.037142	0.0144824	0.00547382		5
-28.2	0.0276152	0.0281946	0.0268416	0.0643897	0.0336973	0.0288577	0.0481744	0.0368243	0.0142645	0.00539147		5
-28.1	0.0272784	0.0278655	0.0265666	0.0633515	0.0327596	0.0283922	0.0478826	0.0362995	0.0140729	0.00531906		5
-28	0.0269648	0.0274945	0.0262391	0.0623963	0.0325687	0.028229	0.0474199	0.0359018	0.0138355	0.00522933		5
-27.9	0.0267162	0.0271096	0.0259057	0.0620055	0.0318983	0.0281933	0.0471068	0.0355622	0.0138034	0.00521718		5
-27.8	0.0262911	0.0268823	0.0255996	0.0603911	0.0317027	0.0280739	0.0468968	0.0351196	0.0133859	0.00505939		5
-27.7	0.0261331	0.0264255	0.0253793	0.0600594	0.0312279	0.0279943	0.046338	0.0347939	0.0133182	0.00503379		5
-27.6	0.025787	0.0261642	0.025081	0.0588239	0.0305479	0.0273378	0.0461459	0.0342697	0.0130891	0.00494721		5
-27.5	0.0254618	0.0258371	0.0247768	0.0584489	0.0300707	0.0272463	0.0457402	0.0339403	0.0130461	0.00493097		5
-27.4	0.0251923	0.0255599	0.0244298	0.0574739	0.0295315	0.0269797	0.0454946	0.0335231	0.0128531	0.00485801		5
-27.3	0.0248044	0.0251571	0.0241841	0.0570752	0.0292786	0.0269916	0.044879	0.0331957	0.0127594	0.00482258		5
-27.2	0.0245442	0.0249237	0.0238039	0.0559937	0.0288205	0.0268205	0.0447366	0.0328062	0.0125376	0.00473875		5
-27.1	0.0243212	0.0247422	0.0235953	0.0558121	0.0285031	0.0263391	0.0446334	0.0325638	0.0125893	0.00475832		5
-27	0.024003	0.0242476	0.023338	0.0547818	0.0281452	0.0263073	0.044096	0.0321313	0.0123258	0.00465872		5
-26.9	0.0238357	0.0240841	0.023145	0.0541147	0.0278756	0.0262874	0.0441423	0.0319264	0.0122054	0.00461321		5
-26.8	0.0234408	0.023759	0.022718	0.0537002	0.0274748	0.0261004	0.043701	0.0315563	0.0121727	0.00460085		5
-26.7	0.0231969	0.0234778	0.0224392	0.0533568	0.0273961	0.0261839	0.0435551	0.0313722	0.0121342	0.00458629		5
-26.6	0.023025	0.0232145	0.0223144	0.0522515	0.027031	0.0257463	0.0431459	0.0309612	0.0118473	0.00447785		5
-26.5	0.022723	0.0229293	0.0220551	0.0520029	0.0272434	0.0254797	0.0430782	0.0307874	0.0118668	0.00448524		5
-26.4	0.0225	0.0228017	0.021786	0.0517897	0.0266469	0.0254081	0.0425551	0.0304982	0.0118219	0.00446828		5
-26.3	0.0223165	0.0225484	0.0214643	0.0508819	0.0264727	0.0255951	0.0427116	0.0302844	0.0116643	0.0044087		5
-26.2	0.0222375	0.0222552	0.0213551	0.0507279	0.0263845	0.0250818	0.0421636	0.0300294	0.0116177	0.00439108		5
-26.1	0.0218449	0.0220897	0.0210939	0.0499384	0.0262842	0.0250261	0.0422704	0.0297925	0.011509	0.00435		5
-26	0.0215917	0.0219201	0.0209847	0.0501634	0.0260456	0.0248908	0.0418326	0.0296327	0.0115804	0.00437697		5
-25.9	0.0215313	0.0215193	0.0206416	0.0494135	0.026048	0.0248749	0.0417544	0.0293976	0.0114427	0.00432494		5
-25.8	0.0212851	0.0215512	0.0205674	0.0493543	0.0255422	0.024863	0.0416547	0.0292597	0.0114684	0.00433466		5
-25.7	0.021069	0.0212859	0.0204212	0.04892	0.0254706	0.0246402	0.0413451	0.0290217	0.0113774	0.00430026		5
-25.6	0.020925	0.0211683	0.0201658	0.048845	0.0256019	0.0248828	0.0413629	0.0289931	0.0113999	0.00430877		5
-25.5	0.0207461	0.0209209	0.0200274	0.048549	0.0255112	0.024481	0.0411351	0.0287673	0.0113691	0.00429713		5
-25.4	0.020472	0.0207793	0.0197993	0.0479806	0.0253156	0.0245805	0.0408575	0.0285407	0.0112358	0.00424672		5
-25.3	0.0203675	0.0205779	0.019575	0.0482371	0.0253155	0.0243776	0.0406156	0.028438	0.0113432	0.00428731		5
-25.2	0.0202397	0.0204503	0.0195536	0.0477872	0.0251987	0.0243259	0.0408042	0.0283371	0.0112886	0.00426668		5
-25.1	0.0199819	0.0202847	0.0193625	0.0473056	0.0249338	0.0242622	0.0405266	0.0280939	0.0111904	0.00422958		5
-25	0.0198681	0.0202707	0.0191909	0.0474161	0.0248455	0.0240593	0.0403985	0.028007	0.0112521	0.00425289		5
-24.9	0.0197217	0.0200354	0.0190135	0.0473806	0.0247597	0.0240155	0.040402	0.0279041	0.011317	0.00427744		5
-24.8	0.0196961	0.0199118	0.0188867	0.0467569	0.0247	0.024099	0.0404198	0.0277815	0.0111749	0.00422372		5
-24.7	0.019494	0.0197602	0.0187873	0.0468556	0.0248861	0.023916	0.0399109	0.0276586	0.011166	0.00422037		5
-24.6	0.0193129	0.0197343	0.0186138	0.047128	0.0247	0.0240235	0.0399857	0.0276426	0.0113081	0.00427404		5
-24.5	0.0191897	0.0195468	0.0185241	0.0465319	0.024762	0.0238842	0.0398896	0.0274755	0.0111741	0.00422341		5
-24.4	0.0191595	0.0195507	0.0185261	0.046674	0.0245115	0.0238842	0.039854	0.0274514	0.0112215	0.00424135		5
-24.3	0.0191293	0.019477	0.0183662	0.0464609	0.0243183	0.023725	0.0396405	0.0273024	0.0111719	0.00422258		5
-24.2	0.0187646	0.0193374	0.0182512	0.04622	0.024366	0.0236495	0.0394163	0.0271436	0.0111406	0.00421074		5
-24.1	0.0187553	0.019102	0.0180133	0.046603	0.0242562	0.0235619	0.0394945	0.0271123	0.0113341	0.00428387		5
-24	0.0187693	0.0191299	0.0179821	0.0459832	0.0244686	0.0236415	0.0395728	0.0270782	0.0111586	0.00421756		5
-23.9	0.0185951	0.0190262	0.017871	0.0462477	0.0241727	0.023542	0.0393807	0.0269765	0.011264	0.00425739		5
-23.8	0.0185323	0.0189943	0.0177813	0.0458017	0.0243779	0.0235261	0.0391351	0.0268784	0.0111084	0.00419858		5
-23.7	0.0184812	0.0188567	0.0176955	0.0458727	0.0245807	0.0235739	0.0392347	0.0268993	0.0111717	0.00422252		5
-23.6	0.0183883	0.0188487	0.0175415	0.0459398	0.0243922	0.0236216	0.0391849	0.0268453	0.0112198	0.00424068		5
-23.5	0.0183279	0.0187151	0.0175746	0.0457188	0.0240701	0.023725	0.0388682	0.0267143	0.0111256	0.00420507		5
-23.4	0.0182559	0.0186672	0.0174108	0.0456951	0.0239269	0.0233351	0.0388753	0.0265952	0.0111811	0.00422606		5
-23.3	0.0181421	0.0186254	0.0172666	0.0456201	0.0239914	0.0232953	0.0388077	0.0265355	0.0111858	0.00422784		5
-23.2	0.0180515	0.0185875	0.0172841	0.0456912	0.0238578	0.0231083	0.0386618	0.0264632	0.0112072	0.00423591		5
-23.1	0.0180747	0.0185396	0.0172354	0.0452727	0.0240176	0.0232476	0.0386084	0.026428	0.0110749	0.00418592		5
-23	0.0179795	0.0184498	0.017054	0.0456516	0.0239794	0.0232476	0.0383842	0.0263923	0.0111915	0.00423		5
-22.9	0.0180096	0.0184678	0.0170346	0.0451267	0.0239007	0.0230686	0.0385372	0.0263065	0.0110779	0.00418704		5
-22.8	0.0178981	0.0183322	0.016939	0.0453872	0.0239294	0.0231839	0.0382917	0.0262802	0.0111442	0.0042121		5
-22.7	0.0177634	0.0183501	0.016939	0.0452767	0.0237934	0.0229412	0.0383593	0.0262033	0.011156	0.00421659		5
-22.6	0.0179167	0.0182384	0.0168357	0.0453596	0.0239413	0.0228497	0.0383451	0.0262123	0.0111849	0.00422748		5
-22.5	0.0177239	0.018418	0.0167265	0.0450161	0.0237504	0.0231322	0.0382952	0.0261518	0.0110897	0.00419151		5
-22.4	0.0176403	0.0181905	0.0167772	0.0452016	0.0236979	0.0229333	0.0379109	0.0260502	0.0111145	0.00420088		5
-22.3	0.0177262	0.0182245	0.0166719	0.0450161	0.0237814	0.0228776	0.0381351	0.0260618	0.0111014	0.00419593		5
-22.2	0.0175544	0.0181008	0.0166543	0.0447596	0.0236669	0.0227304	0.0379927	0.0259227	0.0110522	0.00417734		5
-22.1	0.0176333	0.0180529	0.0166329	0.0448227	0.0235882	0.0227821	0.0378504	0.0259089	0.0110434	0.00417402		5
-22	0.01748	0.0181288	0.0165686	0.0450596	0.0236884	0.0230208	0.0380995	0.0260065	0.0111608	0.00421839		5
-21.9	0.0174684	0.0179652	0.0165023	0.0446411	0.0234641	0.0228974	0.0378326	0.0258245	0.011037	0.00417161		5
-21.8	0.0175497	0.0181128	0.016475	0.0450596	0.0236741	0.0228776	0.0378361	0.0259407	0.0111268	0.00420555		5
-21.7	0.0174173	0.0179672	0.0164535	0.0444201	0.0233925	0.0226428	0.0379251	0.0257455	0.0110185	0.00416461		5
-21.6	0.0175636	0.0180011	0.0164009	0.0447872	0.0236502	0.02279	0.0378148	0.0258583	0.011072	0.00418481		5
-21.5	0.0173267	0.0178695	0.0163522	0.0444793	0.0235071	0.0228577	0.0376867	0.0257256	0.0110154	0.00416344		5
-21.4	0.0173128	0.0179572	0.0163463	0.0446135	0.0233424	0.0229054	0.0377757	0.0257505	0.0110656	0.00418239		5
-21.3	0.0173848	0.0178655	0.0163463	0.0443491	0.0234999	0.022603	0.0377187	0.025681	0.01099	0.00415383		5
-21.2	0.0173244	0.0179173	0.0163093	0.0447082	0.0234856	0.0226548	0.0375194	0.0257027	0.0110612	0.00418073		5
-21.1	0.017264	0.0177717	0.016243	0.0442622	0.0234808	0.0227383	0.0375942	0.025622	0.0109783	0.00414941		5
-21	0.0172733	0.0177957	0.0162703	0.0442938	0.0236216	0.0226269	0.037644	0.0256465	0.0109889	0.00415342		5
-20.9	0.0173894	0.0178415	0.0161533	0.0441872	0.0234426	0.0227582	0.0374269	0.0255999	0.0109159	0.00412582		5
-20.8	0.0172547	0.017684	0.0162215	0.0440609	0.0232851	0.0226707	0.037644	0.0255458	0.0109548	0.00414052		5
-20.7	0.0171594	0.0177298	0.0161182	0.044207	0.0233472	0.0225314	0.0375621	0.0255222	0.0110064	0.00416004		5
-20.6	0.0172059	0.0177039	0.016126	0.0440964	0.0232446	0.0225473	0.0374696	0.0254848	0.0109571	0.00414138		5
-20.5	0.0172477	0.0177119	0.0161104	0.043982	0.0231348	0.0225433	0.0374767	0.0254581	0.010926	0.00412965		5
-20.4	0.0171641	0.017686	0.0161435	0.0438754	0.023204	0.0226945	0.0373201	0.0254411	0.0108672	0.00410742		5
-20.3	0.0171757	0.0175982	0.0160363	0.0439148	0.0231515	0.0224598	0.037555	0.025413	0.0109577	0.00414162		5
-20.2	0.0171664	0.017686	0.0161104	0.0438043	0.0231491	0.0223165	0.0372952	0.0253611	0.0108656	0.00410683		5
-20.1	0.0171316	0.017664	0.0161221	0.0439662	0.0229559	0.0224399	0.0372632	0.0253633	0.0109122	0.00412442		5
-20	0.0171316	0.0176441	0.0160539	0.0438596	0.0233734	0.0224479	0.0372561	0.0253952	0.0108782	0.00411159		5
-19.9	0.0171292	0.0176122	0.016124	0.0435793	0.0232422	0.0223166	0.0372241	0.0253182	0.0107975	0.00408106		5
-19.8	0.0171199	0.0176521	0.0161299	0.0437491	0.0231062	0.0223325	0.0372418	0.0253331	0.0108481	0.00410018		5
-19.7	0.0170874	0.0175105	0.0160831	0.0436859	0.0233663	0.0223046	0.0371778	0.0253165	0.010839	0.00409677		5
-19.6	0.0170735	0.0176979	0.0160928	0.0435398	0.0231444	0.022233	0.0369714	0.0252504	0.0107485	0.00406257		5
-19.5	0.0170433	0.0175583	0.0160811	0.0435162	0.0231205	0.0224041	0.0371778	0.0252716	0.0107946	0.00407996		5
-19.4	0.0170596	0.0176581	0.016048	0.0433188	0.0230465	0.0222091	0.0370781	0.0252026	0.0107228	0.00405284		5
-19.3	0.0169852	0.0175982	0.0161669	0.0433859	0.0229511	0.022046	0.0371244	0.0251797	0.0107609	0.00406725		5
-19.2	0.0171408	0.0176102	0.0161104	0.0436227	0.0230871	0.0223325	0.0368539	0.0252511	0.0107475	0.00406218		5
-19.1	0.0170689	0.0175922	0.0160831	0.0433109	0.0228986	0.0223006	0.0371529	0.025201	0.0107369	0.00405818		5
-19	0.0170456	0.0176241	0.0160655	0.0434372	0.0230108	0.0223365	0.036829	0.0251927	0.0107094	0.00404777		5
-18.9	0.0170804	0.0176381	0.0161221	0.0430583	0.0231277	0.0221176	0.037007	0.0251645	0.0106272	0.00401671		5
-18.8	0.0170154	0.0175244	0.0161358	0.0434846	0.0231133	0.0222171	0.036765	0.0251794	0.010719	0.00405141		5
-18.7	0.0170131	0.0176082	0.016165	0.0428886	0.0229583	0.022416	0.036861	0.02513	0.0105507	0.00398777		5
-18.6	0.0170456	0.0175543	0.0160948	0.0435043	0.0228581	0.0219903	0.036797	0.0251206	0.0107481	0.00406241		5
-18.5	0.0170386	0.0176341	0.0160656	0.0429438	0.0227483	0.0221932	0.0368575	0.0250687	0.0105905	0.00400285		5
-18.4	0.0169852	0.0175244	0.0161903	0.0433267	0.0227769	0.0220619	0.0367294	0.025085	0.0106826	0.00403762		5
-18.3	0.0169713	0.017658	0.0162703	0.0430227	0.022629	0.0221892	0.036676	0.0250595	0.0105611	0.00399171		5
-18.2	0.017041	0.0176122	0.0160558	0.043157	0.0228986	0.0221096	0.036555	0.0250613	0.0105977	0.00400554		5
-18.1	0.0170201	0.0175923	0.0161377	0.0432359	0.0227555	0.0221574	0.036555	0.0250648	0.0106164	0.00401263		5
-18	0.0171687	0.0176182	0.0161221	0.0429714	0.0228032	0.0220659	0.0366333	0.0250547	0.0105385	0.00398317		5
-17.9	0.0169597	0.0175723	0.0160909	0.0430149	0.0227745	0.0219784	0.0364696	0.02498	0.0105622	0.00399213		5
-17.8	0.0170131	0.017658	0.0161338	0.0430464	0.0227316	0.0220301	0.0364696	0.0250118	0.0105475	0.00398657		5
-17.7	0.0170386	0.0176002	0.0160558	0.0427267	0.0228366	0.022042	0.0363521	0.0249503	0.0104456	0.00394805		5
-17.6	0.0170154	0.0176481	0.0162001	0.0430504	0.0227006	0.0221773	0.0364127	0.0250292	0.0105242	0.00397779		5
-17.5	0.017034	0.0176321	0.0161572	0.0428688	0.0227411	0.0221733	0.0363877	0.0249992	0.0104722	0.00395813		5
-17.4	0.0170131	0.0177618	0.016085	0.0427425	0.0228867	0.022054	0.0363451	0.024984	0.0104268	0.00394096		5
-17.3	0.0170851	0.0176481	0.0161104	0.0429004	0.0228366	0.0219863	0.0363415	0.0249869	0.0104764	0.00395972		5
-17.2	0.0170735	0.0176162	0.0162527	0.042703	0.0228127	0.022046	0.0361813	0.0249551	0.0103745	0.00392119		5
-17.1	0.0170595	0.0176421	0.0161533	0.0429714	0.0227269	0.0218471	0.0362311	0.0249473	0.0104853	0.00396309		5
-17	0.0170526	0.0177737	0.0161942	0.0424148	0.0227674	0.021855	0.0362561	0.024902	0.0103094	0.0038966		5
-16.9	0.0170224	0.0175723	0.0160909	0.042707	0.0228843	0.0220181	0.0360639	0.0249084	0.0103878	0.00392623		5
-16.8	0.0170874	0.0177578	0.0161728	0.0424622	0.0225431	0.0218471	0.0361635	0.024862	0.0103148	0.00389864		5
-16.7	0.0171478	0.017674	0.0160539	0.0426517	0.0226934	0.0221932	0.0361208	0.0249335	0.0103584	0.00391512		5
-16.6	0.0170758	0.0176581	0.0161455	0.0423991	0.0225288	0.021855	0.0362596	0.024846	0.0103315	0.00390493		5
-16.5	0.017106	0.0177398	0.0161455	0.0424464	0.0225479	0.0219903	0.0359215	0.0248425	0.0102631	0.00387907		5
-16.4	0.0171199	0.0176461	0.0162313	0.0422886	0.0226839	0.0220341	0.0360497	0.0248648	0.0102314	0.0038671		5
-16.3	0.0170781	0.017664	0.016202	0.0421622	0.0226624	0.0218152	0.0360034	0.0247982	0.0102055	0.00385732		5
-16.2	0.0171478	0.0177319	0.0161533	0.0423043	0.0225025	0.0216123	0.0362525	0.0248149	0.0102979	0.00389224		5
-16.1	0.0171292	0.0177019	0.0161397	0.0425885	0.0224191	0.021672	0.0359037	0.0247935	0.0103231	0.00390178		5
-16	0.0172059	0.0177398	0.0162332	0.0420635	0.0224047	0.0220738	0.0359963	0.0248168	0.0101445	0.00383424		5
-15.9	0.0171083	0.0177757	0.0162059	0.0423951	0.0223928	0.0217754	0.0356831	0.0247623	0.0102088	0.00385858		5
-15.8	0.0171571	0.0175823	0.016085	0.0422688	0.0222139	0.0217357	0.0358931	0.0247051	0.0102526	0.0038751		5
-15.7	0.0170828	0.0177638	0.016124	0.0422451	0.0224692	0.0216959	0.0356262	0.0247153	0.0101726	0.00384489		5
-15.6	0.0171316	0.017676	0.0161221	0.0420241	0.0223833	0.0217953	0.0358859	0.0247169	0.0101591	0.00383979		5
-15.5	0.0172059	0.0177079	0.0162196	0.0422728	0.0225073	0.021668	0.0358112	0.0247704	0.0101915	0.00385201		5
-15.4	0.0172594	0.0177677	0.0161552	0.0420043	0.0224405	0.0216999	0.0357436	0.0247244	0.010099	0.00381705		5
-15.3	0.0170851	0.0176401	0.0161962	0.0422886	0.0224644	0.0217317	0.0359856	0.0247702	0.0102522	0.00387495		5
-15.2	0.017106	0.017678	0.0161689	0.0418188	0.0223499	0.0216282	0.0357009	0.0246358	0.0100727	0.00380714		5
-15.1	0.0172268	0.017676	0.0161611	0.0420596	0.0224715	0.0218351	0.0356973	0.0247325	0.0101124	0.00382212		5
-15	0.0171687	0.0178037	0.0162079	0.0420478	0.022369	0.0216242	0.0358468	0.024724	0.0101364	0.00383121		5
-14.9	0.0170874	0.0177259	0.0162586	0.0420201	0.0222401	0.0216243	0.0357044	0.0246658	0.0101196	0.00382484		5
-14.8	0.0173058	0.0176421	0.0161572	0.0419214	0.0223761	0.0217277	0.0356333	0.0246805	0.0100649	0.00380418		5
-14.7	0.0171385	0.0177039	0.0160422	0.0419372	0.0221614	0.021664	0.0356261	0.0246105	0.0101093	0.00382095		5
-14.6	0.0172291	0.0176999	0.0162566	0.0420438	0.0222664	0.0216003	0.035676	0.0246817	0.010107	0.0038201		5
-14.5	0.0171803	0.0176601	0.0162625	0.0419175	0.022357	0.0215407	0.0356689	0.0246553	0.010079	0.00380949		5
-14.4	0.0172361	0.0177458	0.0161455	0.0417438	0.0222759	0.0216043	0.0354838	0.024605	0.00999523	0.00377784		5
-14.3	0.0171293	0.0177458	0.0162215	0.0419451	0.0222855	0.0216481	0.0355123	0.0246411	0.010058	0.00380156		5
-14.2	0.0172082	0.0177159	0.0162293	0.0415504	0.0222592	0.0215407	0.0356973	0.0246002	0.00997833	0.00377145		5
-14.1	0.0171641	0.0177618	0.0162059	0.0417833	0.0224668	0.0216123	0.0355407	0.0246478	0.0100078	0.00378261		5
-14	0.0172245	0.017668	0.0162118	0.0419609	0.0223356	0.0217157	0.0356831	0.0246857	0.0100867	0.0038124		5
-13.9	0.0172059	0.0177598	0.0162254	0.0417201	0.0221805	0.0215964	0.0354375	0.0245894	0.00997515	0.00377025		5
-13.8	0.0171873	0.0177338	0.0163483	0.0418662	0.0222449	0.0217237	0.0353984	0.0246432	0.0099893	0.0037756		5
-13.7	0.0171687	0.017678	0.0162995	0.0414399	0.0223117	0.021481	0.0355372	0.0245594	0.00991793	0.00374863		5
-13.6	0.0172059	0.0177777	0.0161806	0.0419965	0.0222449	0.0215884	0.0355728	0.0246524	0.0100808	0.0038102		5
-13.5	0.0171873	0.017674	0.0163034	0.041428	0.02219	0.021489	0.0354091	0.0245258	0.0098929	0.00373917		5
-13.4	0.0172826	0.017668	0.0162976	0.0417951	0.0220826	0.0218431	0.0355087	0.0246397	0.00999272	0.00377689		5
-13.3	0.0171525	0.0176521	0.0162859	0.0412978	0.0221996	0.0214452	0.0355443	0.024511	0.00989206	0.00373885		5
-13.2	0.0171873	0.0177797	0.0163307	0.0418228	0.0223308	0.0213457	0.0354198	0.0246024	0.00999397	0.00377736		5
-13.1	0.017178	0.0177199	0.0163619	0.041657	0.0222401	0.0213099	0.0355728	0.0245771	0.0099835	0.00377341		5
-13	0.0171873	0.01767	0.0163093	0.0412899	0.022128	0.0213259	0.0354589	0.0244813	0.00987344	0.00373181		5
-12.9	0.0172361	0.017688	0.0162625	0.0414359	0.0220945	0.0214293	0.0354447	0.024513	0.00990666	0.00374436		5
-12.8	0.0171269	0.0177079	0.0164009	0.0411912	0.0221208	0.0215049	0.0355052	0.0245083	0.00983557	0.0037175		5
-12.7	0.0172361	0.0177278	0.0162274	0.0419412	0.0221304	0.0212224	0.0355158	0.0245716	0.0100741	0.00380767		5
-12.6	0.0172106	0.0177398	0.016358	0.0409228	0.0223642	0.0214969	0.035281	0.0244819	0.00970089	0.00366659		5
-12.5	0.0171432	0.0177498	0.0162995	0.0415899	0.0220755	0.0213139	0.035313	0.0244978	0.00993269	0.0037542		5
-12.4	0.0171896	0.0175404	0.0162995	0.0412346	0.0219061	0.0215606	0.0355087	0.0244628	0.00988032	0.00373441		5
-12.3	0.0171176	0.0177977	0.016319	0.0412188	0.0221614	0.0212065	0.0353237	0.0244492	0.00982615	0.00371394		5
-12.2	0.0171571	0.0175842	0.0163092	0.0414044	0.0218703	0.0214174	0.0352276	0.0244243	0.00988307	0.00373545		5
-12.1	0.0171664	0.0177179	0.0163385	0.0413688	0.0222377	0.0213338	0.0352988	0.0244946	0.00985479	0.00372476		5
-12	0.0171594	0.0177558	0.0163346	0.0411517	0.022233	0.021489	0.0353984	0.0245031	0.00980054	0.00370425		5
-11.9	0.0170874	0.017672	0.0163229	0.041357	0.0222163	0.0215009	0.0351102	0.0244667	0.00982657	0.00371409		5
-11.8	0.0171641	0.017672	0.0163131	0.0412385	0.0218918	0.0212025	0.0350354	0.0243596	0.00979943	0.00370384		5
-11.7	0.0171223	0.0175962	0.0163093	0.0412109	0.0221685	0.0212861	0.035523	0.0244595	0.00988008	0.00373432		5
-11.6	0.0171757	0.0177119	0.016282	0.0412741	0.0221733	0.0213219	0.0353593	0.0244712	0.00984937	0.00372271		5
-11.5	0.0171084	0.01768	0.0163093	0.0413965	0.0219586	0.0213059	0.0352845	0.0244347	0.00988824	0.0037374		5
-11.4	0.0171711	0.0177418	0.0162235	0.0409978	0.0221685	0.0211349	0.0353344	0.024396	0.00978205	0.00369727		5
-11.3	0.0170619	0.0176501	0.0164262	0.0413728	0.0221685	0.0214134	0.0352738	0.024481	0.00985867	0.00372623		5
-11.2	0.0171455	0.017686	0.0162956	0.0412465	0.0219442	0.0212463	0.0350924	0.0243795	0.00981063	0.00370807		5
-11.1	0.0170201	0.0176919	0.0162761	0.0410609	0.0220039	0.0213616	0.0352311	0.024378	0.00979225	0.00370112		5
-11	0.0172175	0.0177139	0.0163268	0.0409031	0.0220588	0.0214134	0.0351671	0.0244001	0.00969666	0.00366499		5
-10.9	0.0170805	0.017668	0.0163229	0.0414754	0.0220946	0.0213457	0.0350034	0.0244272	0.00985542	0.003725		5
-10.8	0.0170479	0.0177398	0.0163541	0.0408162	0.0218774	0.0213377	0.0350674	0.0243201	0.00967927	0.00365842		5
-10.7	0.0170851	0.017656	0.0162488	0.0411162	0.021887	0.0214173	0.0351386	0.0243642	0.00979269	0.00370129		5
-10.6	0.0170108	0.01767	0.0163307	0.0408122	0.0220111	0.0212423	0.0349393	0.0242881	0.00966986	0.00365486		5
-10.5	0.0170828	0.0177179	0.0162586	0.0410649	0.0219657	0.0211945	0.0349856	0.0243243	0.00975028	0.00368526		5
-10.4	0.0170712	0.0176541	0.0164477	0.0408912	0.0218727	0.0210354	0.0348681	0.0242629	0.0096745	0.00365662		5
-10.3	0.0170526	0.0175643	0.0162839	0.0408794	0.0219419	0.0212423	0.0347543	0.0242455	0.00967134	0.00365542		5
-10.2	0.0170897	0.0176222	0.0162059	0.0409425	0.0219395	0.0211945	0.0349464	0.0242773	0.00972649	0.00367627		5
-10.1	0.0171385	0.0177538	0.0163034	0.0408083	0.021949	0.0211269	0.0349464	0.0242895	0.00965704	0.00365002		5
-10	0.0171409	0.0176581	0.0162761	0.0407136	0.0219371	0.0210593	0.0348504	0.0242336	0.00963086	0.00364012		5
-9.9	0.0170387	0.0177239	0.0162742	0.040757	0.0219514	0.0214412	0.034797	0.0242833	0.0096185	0.00363545		5
-9.8	0.0169991	0.0176481	0.0162898	0.0407017	0.0218488	0.0209638	0.0349037	0.0241936	0.00966289	0.00365223		5
-9.7	0.0170712	0.0177957	0.0162079	0.0410017	0.0218798	0.0214054	0.0346902	0.0242931	0.00967114	0.00365535		5
-9.6	0.0171641	0.01766	0.0162254	0.0406386	0.02172	0.0213059	0.0345799	0.0241849	0.00956001	0.00361335		5
-9.5	0.0169527	0.017666	0.016241	0.0407057	0.0216627	0.0211985	0.0348397	0.0241809	0.00965786	0.00365033		5
-9.4	0.0170619	0.017694	0.0162683	0.0408912	0.0219395	0.0210115	0.0347934	0.0242371	0.00968053	0.0036589		5
-9.3	0.0170596	0.0177937	0.0162371	0.0406267	0.0218536	0.0211508	0.0347685	0.0242129	0.00958965	0.00362455		5
-9.2	0.0170828	0.0175224	0.0163092	0.0407649	0.0218154	0.0211269	0.0346511	0.0241818	0.00962858	0.00363926		5
-9.1	0.0170526	0.0177119	0.0162956	0.0404807	0.0220898	0.0210394	0.0346333	0.0241862	0.00952204	0.00359899		5
-9	0.0170828	0.017688	0.0161747	0.0409386	0.0217414	0.0211309	0.0345657	0.0241889	0.00966572	0.0036533		5
-8.9	0.0170921	0.0175563	0.016241	0.0404096	0.021918	0.020924	0.034434	0.0240821	0.00949856	0.00359012		5
-8.8	0.0170572	0.0175583	0.0162313	0.0406662	0.0217581	0.0212542	0.0348575	0.0241975	0.00964356	0.00364492		5
-8.7	0.0171548	0.0176461	0.0161338	0.0404254	0.0216508	0.0211229	0.034313	0.0240638	0.00947827	0.00358245		5
-8.6	0.017113	0.017674	0.0162839	0.0405636	0.0219061	0.0210235	0.0346902	0.0241792	0.00956242	0.00361425		5
-8.5	0.0171083	0.0176142	0.0162274	0.0404609	0.0219013	0.0210473	0.0345407	0.0241286	0.00951984	0.00359816		5
-8.4	0.0171641	0.0174666	0.0161455	0.0405794	0.0219347	0.0209996	0.0345478	0.0241197	0.00957783	0.00362008		5
-8.3	0.0170526	0.0175184	0.0161494	0.0405596	0.0217629	0.0210951	0.0345657	0.0241005	0.00958415	0.00362247		5
-8.2	0.0170596	0.0175803	0.016204	0.0404175	0.0216293	0.0211508	0.0345372	0.0240827	0.00952556	0.00360032		5
-8.1	0.0170874	0.0175005	0.0161942	0.040378	0.0217486	0.0211905	0.0344233	0.0240747	0.00949356	0.00358823		5
-8	0.0171014	0.0175544	0.0161806	0.040307	0.0217701	0.0208524	0.0344945	0.0240372	0.00949739	0.00358968		5
-7.9	0.0170875	0.0175144	0.0161806	0.0403346	0.0219323	0.0209319	0.0343877	0.0240527	0.00948141	0.00358364		5
-7.8	0.0170712	0.0176242	0.0162274	0.0404017	0.0217653	0.0209837	0.034523	0.0240852	0.00951197	0.00359519		5
-7.7	0.0170154	0.0176301	0.0161611	0.0402202	0.0216364	0.020912	0.0344553	0.0240044	0.00947223	0.00358017		5
-7.6	0.0171292	0.0175304	0.0162137	0.0402754	0.0218226	0.0207807	0.0343308	0.0240118	0.00945522	0.00357374		5
-7.5	0.017041	0.0174626	0.0162586	0.0402478	0.0216484	0.0210115	0.0343984	0.0240098	0.00946639	0.00357796		5
-7.4	0.0170967	0.0175125	0.0161786	0.0401531	0.0218106	0.0209518	0.0344838	0.0240267	0.00945012	0.00357181		5
-7.3	0.0170596	0.0175404	0.0161942	0.0401688	0.0218202	0.0210712	0.0344233	0.0240397	0.00943594	0.00356645		5
-7.2	0.0171014	0.0174267	0.0160617	0.0401649	0.0218894	0.0210672	0.0344411	0.0240218	0.00946211	0.00357634		5
-7.1	0.0170201	0.0175144	0.0162118	0.0403543	0.0216269	0.0209797	0.0345585	0.024038	0.00953178	0.00360267		5
-7	0.0169434	0.0175184	0.0162644	0.0401215	0.0214169	0.0209518	0.034402	0.0239455	0.00944891	0.00357135		5
-6.9	0.0170526	0.0174965	0.0161436	0.0400623	0.021522	0.0208444	0.0344482	0.0239385	0.0094474	0.00357078		5
-6.8	0.0169457	0.0175563	0.0161553	0.0405162	0.02151	0.0209479	0.0344376	0.0240099	0.00957484	0.00361895		5
-6.7	0.0171478	0.0173509	0.0161865	0.0403386	0.0215959	0.0209638	0.0344838	0.0240096	0.00952252	0.00359917		5
-6.6	0.0169759	0.0174008	0.0161416	0.0399281	0.0217248	0.0207409	0.0342596	0.0238817	0.00939242	0.00355		5
-6.5	0.0169829	0.0174407	0.0161455	0.0403346	0.0215745	0.0208643	0.0343415	0.0239548	0.00951686	0.00359704		5
-6.4	0.0170665	0.0173828	0.0161474	0.040161	0.0214647	0.0210354	0.0343201	0.0239397	0.00945512	0.0035737		5
-6.3	0.0169922	0.0174307	0.0161455	0.0401412	0.0212953	0.0209757	0.0344055	0.0239123	0.00947963	0.00358296		5
-6.2	0.0169109	0.0174127	0.016282	0.0401649	0.0213883	0.0209677	0.0343486	0.023925	0.00946562	0.00357767		5
-6.1	0.01689	0.0173369	0.0162098	0.0402794	0.0216269	0.0209638	0.0341991	0.0239294	0.00948236	0.00358399		5
-6	0.0169666	0.0175504	0.0161708	0.0400189	0.0214027	0.0208006	0.0342311	0.0238773	0.00940318	0.00355407		5
-5.9	0.0169272	0.0173389	0.0162605	0.0401373	0.0217558	0.020912	0.03416	0.0239274	0.00942042	0.00356059		5
-5.8	0.0169922	0.0174367	0.0162137	0.0402281	0.0214408	0.0208842	0.0342169	0.0239161	0.00945829	0.0035749		5
-5.7	0.01689	0.0175045	0.0161942	0.0400504	0.021615	0.0206534	0.034281	0.0238841	0.00943205	0.00356498		5
-5.6	0.0170131	0.0174008	0.0162079	0.0401412	0.0214862	0.020908	0.0342952	0.0239218	0.00944678	0.00357055		5
-5.5	0.0168645	0.0174127	0.0161962	0.039636	0.021448	0.0207449	0.0342987	0.0238001	0.0093326	0.00352739		5
-5.4	0.0168737	0.0174486	0.0161728	0.0402201	0.0212929	0.02092	0.0343379	0.0238952	0.00950151	0.00359123		5
-5.3	0.0169295	0.0174546	0.0162878	0.0399991	0.0215506	0.0209399	0.0342561	0.0239168	0.0093878	0.00354826		5
-5.2	0.0169341	0.0174067	0.0162586	0.0398807	0.0216245	0.0208404	0.0340923	0.0238625	0.00933517	0.00352836		5
-5.1	0.0168435	0.0175005	0.0160831	0.0399715	0.0215673	0.0209439	0.0341956	0.0238722	0.00940139	0.00355339		5
-5	0.0169202	0.0174347	0.0162371	0.0398965	0.0216293	0.0208086	0.034135	0.0238659	0.00935045	0.00353414		5
-4.9	0.0168737	0.0174107	0.0162371	0.0398846	0.0213788	0.0208325	0.0340603	0.0238111	0.00935103	0.00353436		5
-4.8	0.0168063	0.0174048	0.0161825	0.0399478	0.0215076	0.0204107	0.0342169	0.0237824	0.00943256	0.00356517		5
-4.7	0.0168807	0.0174387	0.0162313	0.0395412	0.0215005	0.0209876	0.0341564	0.0238195	0.0092544	0.00349784		5
-4.6	0.016811	0.0173509	0.016204	0.0402083	0.0216007	0.0206813	0.034224	0.0238686	0.00949175	0.00358754		5
-4.5	0.0168435	0.0174985	0.0161806	0.0396083	0.0215243	0.0208006	0.0341742	0.0238043	0.0092903	0.0035114		5
-4.4	0.0169062	0.0174646	0.0162547	0.0398728	0.0213311	0.0206733	0.0339713	0.023782	0.00932964	0.00352627		5
-4.3	0.0168435	0.0173908	0.0161942	0.0397386	0.0214647	0.02092	0.034103	0.0238078	0.00932074	0.00352291		5
-4.2	0.0168017	0.0173708	0.0162117	0.0397544	0.0214551	0.0206693	0.0340959	0.0237656	0.00934283	0.00353126		5
-4.1	0.0169016	0.0173828	0.0162079	0.039561	0.0214361	0.0206972	0.0341849	0.0237673	0.00929041	0.00351144		5
-4	0.0168551	0.0174167	0.0161689	0.0398452	0.0214885	0.0208524	0.034103	0.0238185	0.00935272	0.00353499		5
-3.9	0.01689	0.0174127	0.0161572	0.0394386	0.021281	0.0207091	0.034071	0.0237085	0.00924534	0.00349441		5
-3.8	0.0167878	0.0174486	0.0161436	0.0399083	0.0214122	0.0206176	0.0340745	0.0237704	0.00938971	0.00354898		5
-3.7	0.0168551	0.0174247	0.0160831	0.0394978	0.0213931	0.0204903	0.0342774	0.0237174	0.00932132	0.00352313		5
-3.6	0.0169202	0.0174407	0.0161318	0.0397386	0.0215053	0.0203789	0.0339108	0.023718	0.00930738	0.00351786		5
-3.5	0.0169016	0.0173888	0.0160987	0.0395373	0.0212762	0.0205818	0.0340923	0.0236967	0.00929379	0.00351272		5
-3.4	0.0168435	0.0174427	0.0160734	0.0396004	0.0215196	0.0206336	0.0337792	0.0236989	0.00924574	0.00349456		5
-3.3	0.0168575	0.0172631	0.0161085	0.0393478	0.0214766	0.0207051	0.0338966	0.023665	0.009207	0.00347992		5
-3.2	0.0168435	0.0173808	0.0160694	0.0396794	0.0211951	0.0205659	0.0340318	0.0236809	0.00933944	0.00352998		5
-3.1	0.0169016	0.0174387	0.0160675	0.0393991	0.0214265	0.0207131	0.0339998	0.0237066	0.00922241	0.00348574		5
-3	0.0169504	0.0173329	0.0160616	0.039332	0.0212762	0.0206415	0.0338005	0.0236279	0.00918345	0.00347102		5
-2.9	0.0167413	0.0173529	0.0159505	0.0396873	0.0213955	0.0206534	0.0341422	0.0237033	0.00938072	0.00354558		5
-2.8	0.0168923	0.0174048	0.0160773	0.0393202	0.0212571	0.0206176	0.0339714	0.0236486	0.00921069	0.00348132		5
-2.7	0.0167924	0.017319	0.0159739	0.0395215	0.0211259	0.0204067	0.0338219	0.0235659	0.00929374	0.0035127		5
-2.6	0.0168644	0.017307	0.0159018	0.039332	0.0212213	0.0208006	0.0339037	0.0236187	0.00923208	0.0034894		5
-2.5	0.0168249	0.0172671	0.0160656	0.039561	0.0213764	0.0207648	0.0338254	0.0236693	0.00926495	0.00350182		5
-2.4	0.016883	0.0173489	0.0158959	0.0391702	0.021207	0.0207012	0.0340283	0.0236049	0.0092092	0.00348075		5
-2.3	0.016811	0.0174027	0.015972	0.0394425	0.0212213	0.0205221	0.0339286	0.0236143	0.00926895	0.00350333		5
-2.2	0.0168482	0.0172352	0.0160246	0.0393083	0.0214838	0.0207012	0.0337649	0.0236237	0.00918731	0.00347248		5
-2.1	0.0168993	0.0172911	0.0160012	0.0393281	0.0212643	0.0205977	0.0339927	0.0236249	0.00924021	0.00349247		5
-2	0.0167738	0.017321	0.0159759	0.0392491	0.0212834	0.0206375	0.0338895	0.02359	0.00921105	0.00348145		5
-1.9	0.0168412	0.0172871	0.0159856	0.0392017	0.0210424	0.0208922	0.0338966	0.0235924	0.00919077	0.00347378		5
-1.8	0.0168133	0.0172372	0.0159642	0.0390952	0.0211998	0.0206733	0.0339286	0.0235588	0.00918283	0.00347078		5
-1.7	0.0168017	0.017327	0.0160188	0.0392057	0.0210328	0.0205937	0.0338753	0.0235507	0.00919939	0.00347704		5
-1.6	0.0167762	0.0172532	0.0158608	0.0392807	0.0212404	0.0204784	0.0336546	0.0235063	0.00921026	0.00348115		5
-1.5	0.0168482	0.017299	0.0157867	0.0390122	0.0212547	0.0208245	0.0337543	0.02354	0.00913018	0.00345089		5
-1.4	0.0168087	0.0172891	0.0159466	0.0392965	0.0214313	0.0205261	0.0337187	0.0235738	0.00919636	0.0034759		5
-1.3	0.0168528	0.0171714	0.0158745	0.038811	0.0213191	0.0203709	0.0336866	0.0234409	0.00908387	0.00343338		5
-1.2	0.0167924	0.0172592	0.0159622	0.0390991	0.0211402	0.0205579	0.0337329	0.0235063	0.00915629	0.00346075		5
-1.1	0.0167413	0.0172033	0.0159408	0.039107	0.0211879	0.0204624	0.0337934	0.0234909	0.00918854	0.00347294		5
-1	0.0168133	0.0172093	0.0160012	0.0389175	0.0211641	0.0207688	0.0339002	0.0235392	0.00912218	0.00344786		5
-0.9	0.0168505	0.0171355	0.0159427	0.0389807	0.0212166	0.0206375	0.0337151	0.0234969	0.0091218	0.00344772		5
-0.8	0.016811	0.0171714	0.0158764	0.0390596	0.0212023	0.0206813	0.0337934	0.0235136	0.0091669	0.00346476		5
-0.7	0.0167251	0.0171575	0.0158803	0.0388347	0.0212499	0.0205619	0.0336333	0.0234347	0.00908925	0.00343542		5
-0.6	0.0167785	0.0171993	0.0159095	0.0394267	0.0210471	0.0205221	0.0336582	0.0235059	0.00925767	0.00349907		5
-0.5	0.0167924	0.0172432	0.0159369	0.0388741	0.0210758	0.020546	0.0338254	0.0234706	0.0091188	0.00344658		5
-0.4	0.0168598	0.0171634	0.0159681	0.0390952	0.0210376	0.0206813	0.0336653	0.0234958	0.00914262	0.00345559		5
-0.3	0.0168157	0.0171515	0.0159174	0.0391741	0.0211808	0.020717	0.0337471	0.0235291	0.00918587	0.00347193		5
-0.2	0.0168226	0.0171734	0.0158959	0.0390438	0.021417	0.0204823	0.0336617	0.0234995	0.00913558	0.00345292		5
-0.1	0.0168226	0.0171674	0.015972	0.038811	0.0213454	0.0204306	0.0337471	0.0234709	0.00908155	0.0034325		5
-5.69855e-12	0.0168017	0.0170757	0.015853	0.0391504	0.0210686	0.0204505	0.03353	0.0234186	0.00917712	0.00346863		5
0.1	0.0170363	0.0179672	0.0191636	0.0211308	0.022462	0.0211468	0.0338397	0.0218209	0.00563615	0.00213026		5
0.2	0.0167297	0.0170358	0.0156191	0.0461806	0.0213549	0.020737	0.033587	0.0244634	0.0113404	0.00428627		5
0.3	0.0168063	0.0171495	0.0160714	0.0405241	0.0210567	0.0206296	0.0336439	0.0236974	0.00954791	0.00360877		5
0.4	0.0167227	0.0170458	0.0158179	0.0395807	0.0209827	0.020355	0.0334945	0.0234285	0.00932088	0.00352296		5
0.5	0.0167785	0.0170557	0.015972	0.0390596	0.0211545	0.0205261	0.0334126	0.0234227	0.00911085	0.00344358		5
0.6	0.0167018	0.0170418	0.0158101	0.0390517	0.0209517	0.0204823	0.0336333	0.0233818	0.00919328	0.00347474		5
0.7	0.0166554	0.0169739	0.0159349	0.0385781	0.0211497	0.0203073	0.0336368	0.0233194	0.00905779	0.00342352		5
0.8	0.0166321	0.0170617	0.0157263	0.0395886	0.0210472	0.0202476	0.0334553	0.0233941	0.00934092	0.00353054		5
0.9	0.0165415	0.0169699	0.0158823	0.0384952	0.021102	0.0205619	0.0335585	0.0233016	0.00902984	0.00341296		5
1	0.0165113	0.0168902	0.0156249	0.0382899	0.0211617	0.020359	0.0335158	0.0231933	0.00902111	0.00340966		5
1.1	0.0164579	0.0167625	0.0154787	0.0388505	0.0211402	0.0203669	0.0334126	0.0232099	0.00920161	0.00347788		5
1.2	0.0164091	0.0168563	0.0156386	0.0392057	0.0210877	0.0202714	0.0333272	0.0232566	0.00926726	0.00350269		5
1.3	0.0163766	0.0167246	0.0155216	0.0389886	0.0211044	0.0202675	0.0333699	0.0231933	0.00924793	0.00349539		5
1.4	0.0164788	0.0166967	0.0154904	0.0387834	0.0210424	0.0202277	0.033434	0.0231648	0.00920111	0.00347769		5
1.5	0.0168156	0.0167446	0.0155976	0.0389176	0.0213931	0.0204664	0.0336261	0.0233659	0.00918804	0.00347275		5
1.6	0.0172477	0.0168184	0.0158862	0.0386294	0.0218321	0.0205142	0.0342204	0.0235926	0.00910283	0.00344055		5
1.7	0.0180306	0.0171953	0.0163678	0.0391662	0.0226624	0.0205937	0.035192	0.0241726	0.00920731	0.00348003		5
1.8	0.0191758	0.0175763	0.0172217	0.0394544	0.0237671	0.0213537	0.0362098	0.0249655	0.00911895	0.00344664		5
1.9	0.0205882	0.0183481	0.0183058	0.0396636	0.0249982	0.0221813	0.0376262	0.0259588	0.00898588	0.00339634		5
2	0.0224117	0.0192496	0.0195789	0.0392768	0.0270453	0.0230447	0.0395621	0.027167	0.00875758	0.00331005		5
2.1	0.0243886	0.0198918	0.0189882	0.0547187	0.0280188	0.0236813	0.0417152	0.0302004	0.0132083	0.00499226		5
2.2	0.0271274	0.0217905	0.0236441	0.0349742	0.0315786	0.0260447	0.0442099	0.0299099	0.00775446	0.00293091		5
2.3	0.0298894	0.0236453	0.0258862	0.0405241	0.0346087	0.0284439	0.046879	0.0328395	0.00836856	0.00316302		5
2.4	0.0328582	0.0256696	0.0288361	0.0424464	0.0376341	0.0309187	0.049904	0.0354667	0.00845858	0.00319704		5
2.5	0.0359942	0.0279652	0.0315422	0.0436267	0.0412082	0.0339426	0.0528435	0.0381604	0.00841612	0.00318099		5
2.6	0.0394834	0.0305699	0.0349795	0.0452569	0.0445294	0.0372092	0.055847	0.041125	0.00829263	0.00313432		5
2.7	0.0430027	0.0335057	0.0385124	0.0470608	0.0480463	0.0407065	0.0590891	0.0442748	0.00821561	0.00310521		5
2.8	0.0466242	0.0365232	0.0422616	0.0495003	0.0518255	0.044749	0.0623062	0.0476843	0.00814413	0.00307819		5
2.9	0.0502481	0.0398659	0.045888	0.0517345	0.0553352	0.0486602	0.0654343	0.0510237	0.00799814	0.00302301		5
3	0.0541461	0.0433143	0.0499122	0.0550463	0.0594724	0.053017	0.0690287	0.0548481	0.0079974	0.00302273		5
3.1	0.0579279	0.046978	0.0541021	0.0567634	0.0637146	0.0574215	0.0722956	0.0584576	0.00789623	0.0029845		5
3.2	0.0618793	0.050582	0.0580503	0.0599687	0.0676537	0.062212	0.0760465	0.0623418	0.00794366	0.00300242		5
3.3	0.0657517	0.0543853	0.0621699	0.0639318	0.0715977	0.0665608	0.0794131	0.0662586	0.00779959	0.00294797		5
3.4	0.0697055	0.0583203	0.0665099	0.0673778	0.0761285	0.0715025	0.0829861	0.0703615	0.00777924	0.00294028		5
3.5	0.0737428	0.0623291	0.0706218	0.0715699	0.0801727	0.0762095	0.0866552	0.0744716	0.00769389	0.00290802		5
3.6	0.0777941	0.0662541	0.0747883	0.0751935	0.0847894	0.0810636	0.0903029	0.078598	0.00775179	0.0029299		5
3.7	0.0818477	0.0702689	0.0792726	0.0796776	0.0887954	0.0857427	0.0941464	0.0828216	0.0076754	0.00290103		5
3.8	0.0859803	0.0741939	0.0834294	0.0837118	0.0934313	0.0905013	0.0976197	0.0869811	0.00769192	0.00290727		5
3.9	0.0900177	0.0783144	0.0877733	0.088788	0.0977307	0.0953435	0.101531	0.0913569	0.00765254	0.00289239		5
4	0.0941317	0.0824009	0.0921893	0.0935091	0.102271	0.100146	0.105001	0.0956641	0.0075926	0.00286973		5
4.1	0.0983967	0.0865434	0.0964494	0.098238	0.106442	0.104893	0.108915	0.0999824	0.00757491	0.00286305		5
4.2	0.102469	0.0907237	0.100768	0.102706	0.110677	0.109647	0.112655	0.104235	0.00754681	0.00285243		5
4.3	0.106629	0.0949518	0.105258	0.107704	0.115033	0.114577	0.116417	0.108653	0.00753137	0.00284659		5
4.4	0.11075	0.0991122	0.109717	0.112646	0.119872	0.119137	0.120182	0.113059	0.00758596	0.00286722		5
4.5	0.114983	0.103366	0.113928	0.118255	0.124157	0.124234	0.124001	0.117561	0.00765198	0.00289218		5
4.6	0.119206	0.107648	0.118559	0.123114	0.128659	0.129151	0.127798	0.122019	0.00770242	0.00291124		5
4.7	0.123473	0.111928	0.122809	0.127886	0.132856	0.133691	0.131535	0.126311	0.00768389	0.00290424		5
4.8	0.127608	0.116125	0.127354	0.132888	0.137261	0.138478	0.135435	0.130735	0.00778814	0.00294364		5
4.9	0.131978	0.120453	0.131838	0.138071	0.141629	0.1434	0.139243	0.13523	0.00787738	0.00297737		5
5	0.136101	0.124731	0.136233	0.143605	0.146015	0.14784	0.142976	0.139643	0.00797021	0.00301245		5
5.1	0.140352	0.12913	0.140663	0.148641	0.150283	0.152439	0.146809	0.144045	0.00801739	0.00303029		5
5.2	0.144634	0.133344	0.14519	0.153836	0.154461	0.157226	0.150773	0.148495	0.00817426	0.00308958		5
5.3	0.148743	0.13769	0.149524	0.158668	0.159025	0.161977	0.154361	0.152855	0.00831966	0.00314454		5
5.4	0.152906	0.141996	0.153926	0.163558	0.163205	0.166325	0.158247	0.157166	0.00837818	0.00316665		5
5.5	0.157052	0.146406	0.15842	0.169053	0.167256	0.171152	0.161955	0.161614	0.0085689	0.00323874		5
5.6	0.161129	0.150624	0.162678	0.174674	0.171687	0.175445	0.165816	0.166008	0.00883174	0.00333808		5
5.7	0.165283	0.154882	0.16711	0.179332	0.175607	0.18002	0.169667	0.170272	0.00892264	0.00337244		5
5.8	0.169248	0.15931	0.17147	0.184108	0.179718	0.184457	0.173432	0.174535	0.00901225	0.00340631		5
5.9	0.173309	0.163468	0.1758	0.189074	0.183727	0.188746	0.177525	0.178807	0.00917055	0.00346614		5
6	0.17719	0.16775	0.179842	0.194308	0.187804	0.193059	0.18134	0.183042	0.00940891	0.00355623		5
6.1	0.181156	0.171949	0.18426	0.199104	0.191748	0.197289	0.18487	0.187196	0.00955152	0.00361013		5
6.2	0.184993	0.176167	0.188309	0.204133	0.195878	0.201606	0.188628	0.191388	0.00980367	0.00370544		5
6.3	0.188863	0.180279	0.192345	0.208819	0.199626	0.205684	0.19256	0.195454	0.00993661	0.00375569		5
6.4	0.192575	0.184248	0.196607	0.213236	0.203356	0.209917	0.196258	0.199457	0.0100953	0.00381565		5
6.5	0.196274	0.188434	0.200516	0.218541	0.20714	0.213984	0.199991	0.203554	0.0104065	0.00393327		5
6.6	0.200032	0.192316	0.204396	0.222934	0.210771	0.217899	0.203639	0.207427	0.0105506	0.00398774		5
6.7	0.203675	0.196412	0.208297	0.228054	0.214359	0.221981	0.207528	0.211472	0.0108548	0.00410273		5
6.8	0.207259	0.200229	0.212121	0.232333	0.218036	0.226155	0.211066	0.215314	0.0110698	0.00418398		5
6.9	0.210771	0.204049	0.215825	0.23673	0.221665	0.230038	0.214781	0.219123	0.0112718	0.00426034		5
7	0.2142	0.207928	0.219596	0.241384	0.225108	0.233886	0.21855	0.22295	0.0115245	0.00435587		5
7.1	0.217655	0.21165	0.223228	0.245908	0.228644	0.237733	0.221917	0.226676	0.011816	0.00446604		5
7.2	0.22103	0.215373	0.226779	0.250273	0.232135	0.24168	0.225785	0.230436	0.0120638	0.00455969		5
7.3	0.224328	0.218987	0.230325	0.254702	0.235453	0.24542	0.229436	0.234093	0.0123445	0.00466578		5
7.4	0.227527	0.222573	0.233821	0.258622	0.238593	0.249113	0.233009	0.237608	0.0125039	0.00472602		5
7.5	0.230703	0.226131	0.237143	0.262644	0.241979	0.252626	0.236668	0.241128	0.0126836	0.00479396		5
7.6	0.233778	0.229498	0.240514	0.267204	0.245169	0.256239	0.240262	0.244666	0.0130854	0.00494583		5
7.7	0.236838	0.233004	0.243922	0.27119	0.248127	0.259895	0.243458	0.248062	0.0133293	0.00503799		5
7.8	0.239962	0.236386	0.24718	0.275169	0.251186	0.263261	0.247241	0.251484	0.0135216	0.00511068		5
7.9	0.242859	0.239629	0.250358	0.27888	0.254228	0.266524	0.25091	0.25477	0.0136943	0.00517596		5
8	0.245742	0.242912	0.253567	0.282744	0.257356	0.270133	0.254148	0.258086	0.0139775	0.00528302		5
8.1	0.248669	0.246057	0.256597	0.28617	0.260119	0.273427	0.25775	0.261256	0.0141043	0.00533093		5
8.2	0.251352	0.249165	0.259748	0.290473	0.263066	0.276829	0.261195	0.264547	0.0145499	0.00549934		5
8.3	0.254051	0.25234	0.262721	0.29416	0.265843	0.279944	0.264704	0.26768	0.0147732	0.00558375		5
8.4	0.25673	0.255266	0.265683	0.297527	0.268346	0.283263	0.267629	0.270635	0.0150056	0.0056716		5
8.5	0.259494	0.258231	0.268555	0.301072	0.271233	0.286279	0.271284	0.273735	0.0152037	0.00574645		5
8.6	0.26194	0.261195	0.27136	0.304522	0.274039	0.289466	0.274757	0.276754	0.0154629	0.00584444		5
8.7	0.264498	0.264089	0.274252	0.307908	0.276425	0.29231	0.277903	0.279626	0.0156693	0.00592244		5
8.8	0.266928	0.266913	0.277012	0.311485	0.279028	0.295318	0.281327	0.282573	0.0159864	0.00604229		5
8.9	0.269381	0.269685	0.279701	0.314437	0.281239	0.298127	0.284504	0.285297	0.0161206	0.00609302		5
9	0.27179	0.272416	0.282271	0.318227	0.283993	0.300622	0.287682	0.288143	0.0164695	0.00622488		5
9.1	0.274145	0.275064	0.284967	0.32054	0.286176	0.303618	0.290964	0.290782	0.0164783	0.0062282		5
9.2	0.276166	0.277529	0.285917	0.342021	0.288006	0.305858	0.293921	0.295631	0.0227986	0.00861705		5
9.3	0.278628	0.280052	0.289945	0.321412	0.290459	0.308711	0.297103	0.295187	0.0154241	0.00582977		5
9.4	0.280793	0.282727	0.292444	0.328794	0.292961	0.311166	0.300199	0.298441	0.0168852	0.00638201		5
9.5	0.282972	0.285308	0.294985	0.333104	0.295249	0.313541	0.303288	0.301207	0.0174805	0.006607		5
9.6	0.284942	0.287639	0.297215	0.335931	0.297251	0.31596	0.306305	0.303606	0.0177449	0.00670695		5
9.7	0.287133	0.289994	0.299724	0.339013	0.29937	0.318646	0.309135	0.306145	0.0180507	0.00682253		5
9.8	0.28894	0.292332	0.301781	0.341816	0.301283	0.320799	0.312024	0.308425	0.0183249	0.00692615		5
9.9	0.29098	0.294516	0.304146	0.344094	0.303414	0.322935	0.314996	0.310726	0.0183945	0.00695245		5
10	0.292864	0.296873	0.306147	0.347496	0.305456	0.325243	0.317758	0.31312	0.0188495	0.00712445		5
10.1	0.294769	0.299011	0.308467	0.349809	0.307363	0.327328	0.320676	0.315346	0.0189781	0.00717303		5
10.2	0.29662	0.301205	0.310543	0.351878	0.309016	0.329572	0.323345	0.317454	0.0190769	0.00721041		5
10.3	0.298516	0.303218	0.312499	0.353867	0.311087	0.331502	0.326064	0.319536	0.0191201	0.00722673		5
10.4	0.300488	0.305577	0.314842	0.356966	0.312967	0.333547	0.328918	0.321901	0.0194467	0.00735016		5
10.5	0.302479	0.307559	0.316952	0.359315	0.315162	0.335568	0.331562	0.324085	0.019576	0.00739902		5
10.6	0.30456	0.309975	0.319278	0.361809	0.317236	0.3378	0.334498	0.326451	0.0197097	0.00744955		5
10.7	0.306809	0.312125	0.321588	0.364047	0.3195	0.33973	0.337594	0.32877	0.0197457	0.00746317		5
10.8	0.309294	0.314673	0.324137	0.366207	0.321793	0.342054	0.340669	0.331261	0.0196819	0.00743906		5
10.9	0.311599	0.317031	0.326556	0.36833	0.324525	0.344325	0.343861	0.333747	0.0196508	0.00742732		5
11	0.314159	0.319658	0.329255	0.371362	0.326908	0.346705	0.346993	0.336434	0.0198194	0.00749104		5
11.1	0.3168	0.322432	0.332138	0.373943	0.329891	0.349725	0.350498	0.339347	0.019853	0.00750371		5
11.2	0.319657	0.325551	0.336429	0.362318	0.333732	0.352717	0.353879	0.340612	0.0159399	0.0060247		5
11.3	0.322161	0.32799	0.33765	0.383464	0.336125	0.354985	0.357331	0.345672	0.0211022	0.00797587		5
11.4	0.325049	0.33101	0.340725	0.381838	0.339318	0.358009	0.360726	0.348096	0.019794	0.00748142		5
11.5	0.327869	0.333912	0.343407	0.384455	0.342591	0.360937	0.36426	0.351062	0.0197872	0.00747886		5
11.6	0.33091	0.337007	0.346593	0.386579	0.345865	0.364033	0.367726	0.354102	0.0195505	0.00738939		5
11.7	0.333992	0.34014	0.349736	0.389776	0.349391	0.367339	0.37136	0.357391	0.0196238	0.0074171		5
11.8	0.337012	0.343457	0.352737	0.392046	0.352796	0.370828	0.374573	0.360493	0.0194149	0.00733815		5
11.9	0.340074	0.346668	0.355995	0.395717	0.35621	0.374099	0.378548	0.363902	0.0196518	0.00742768		5
12	0.343252	0.350019	0.359258	0.398441	0.359748	0.377815	0.382015	0.367221	0.0195595	0.00739278		5
12.1	0.346381	0.353359	0.362349	0.402029	0.363258	0.381352	0.385534	0.370609	0.0197155	0.00745175		5
12.2	0.349659	0.356702	0.365694	0.405727	0.366818	0.384691	0.389082	0.374053	0.0198354	0.00749707		5
12.3	0.352841	0.360326	0.369169	0.409035	0.370401	0.388128	0.392712	0.377516	0.0198395	0.00749864		5
12.4	0.356105	0.36381	0.372364	0.412284	0.373854	0.391892	0.3962	0.38093	0.0198713	0.00751066		5
12.5	0.359297	0.367265	0.37579	0.415568	0.377597	0.395469	0.399922	0.384415	0.0199128	0.00752633		5
12.6	0.362621	0.371042	0.379202	0.41963	0.38116	0.399201	0.40341	0.388038	0.02008	0.00758953		5
12.7	0.365894	0.374464	0.382507	0.422934	0.384762	0.402571	0.407029	0.391452	0.0200995	0.00759691		5
12.8	0.369137	0.378104	0.385963	0.427063	0.388339	0.406057	0.410837	0.395071	0.0203365	0.00768647		5
12.9	0.372531	0.38176	0.389564	0.430106	0.392185	0.409984	0.414488	0.39866	0.020251	0.00765416		5
13	0.37592	0.38538	0.392902	0.434255	0.395914	0.413445	0.417834	0.402236	0.0204037	0.00771188		5
13.1	0.379163	0.389012	0.39634	0.437302	0.399412	0.41703	0.421282	0.405649	0.0203294	0.0076838		5
13.2	0.382529	0.392721	0.399857	0.441782	0.403084	0.420456	0.425111	0.409363	0.020611	0.00779022		5
13.3	0.386002	0.396433	0.403386	0.44543	0.406787	0.423878	0.42861	0.412932	0.0206076	0.00778893		5
13.4	0.38924	0.400186	0.406806	0.448911	0.410487	0.427371	0.43209	0.416442	0.0206198	0.00779355		5
13.5	0.392674	0.403806	0.410455	0.452555	0.414085	0.431032	0.435627	0.420034	0.020659	0.00780835		5
13.6	0.396047	0.407574	0.413817	0.456328	0.417884	0.434764	0.439186	0.423657	0.0207489	0.00784234		5
13.7	0.399471	0.41125	0.417301	0.45979	0.421391	0.438321	0.442521	0.427149	0.0207186	0.0078309		5
13.8	0.402804	0.414985	0.420855	0.463714	0.425077	0.441739	0.446119	0.430756	0.0208292	0.00787271		5
13.9	0.406242	0.418671	0.424287	0.46806	0.428897	0.445288	0.449492	0.43442	0.0210243	0.00794644		5
14	0.409643	0.422325	0.427767	0.47085	0.432548	0.448785	0.452859	0.437825	0.020818	0.00786846		5
14.1	0.413204	0.426126	0.431321	0.47462	0.436205	0.452462	0.45624	0.441454	0.0208287	0.00787251		5
14.2	0.416473	0.42981	0.434714	0.47805	0.439908	0.455764	0.459493	0.444887	0.0207944	0.00785953		5
14.3	0.419818	0.433485	0.438276	0.482168	0.443456	0.459098	0.462909	0.448459	0.0209424	0.0079155		5
14.4	0.423316	0.437261	0.441688	0.485886	0.447154	0.462584	0.465991	0.451983	0.0209198	0.00790695		5
14.5	0.426708	0.440937	0.445072	0.489142	0.45075	0.466284	0.4694	0.455471	0.0208714	0.00788866		5
14.6	0.43012	0.44464	0.44857	0.492596	0.454513	0.469531	0.472514	0.458926	0.0207821	0.00785488		5
14.7	0.433561	0.448318	0.452031	0.496058	0.45786	0.473223	0.475717	0.462395	0.0207585	0.00784599		5
14.8	0.436869	0.45193	0.455398	0.499607	0.461651	0.476275	0.478778	0.465787	0.0207198	0.00783136		5
14.9	0.440448	0.455586	0.458786	0.503582	0.465027	0.479677	0.48202	0.469304	0.0207926	0.00785887		5
15	0.443759	0.459218	0.46204	0.506894	0.468816	0.483075	0.485094	0.472699	0.0207306	0.00783543		5
15.1	0.447118	0.46281	0.465484	0.50983	0.472097	0.486178	0.488297	0.475973	0.020548	0.0077664		5
15.2	0.450614	0.466403	0.468734	0.513577	0.4757	0.4896	0.491134	0.479394	0.0205539	0.00776863		5
15.3	0.453957	0.46993	0.472241	0.516924	0.479186	0.492859	0.494351	0.482778	0.0204987	0.00774776		5
15.4	0.457497	0.473595	0.475488	0.519967	0.482693	0.496089	0.497084	0.486059	0.0202738	0.00766276		5
15.5	0.460679	0.477028	0.478697	0.523828	0.486193	0.49946	0.500276	0.489451	0.0204431	0.00772677		5
15.6	0.464164	0.480502	0.48199	0.526824	0.489478	0.502304	0.50307	0.492619	0.0202169	0.00764128		5
15.7	0.467511	0.484054	0.485181	0.529686	0.492886	0.505531	0.506077	0.495847	0.0200332	0.00757186		5
15.8	0.47081	0.487441	0.48843	0.533025	0.49613	0.508714	0.508789	0.499048	0.0199839	0.0075532		5
15.9	0.474241	0.490963	0.491551	0.536526	0.499705	0.511563	0.511856	0.502344	0.0199444	0.00753827		5
16	0.477507	0.494262	0.494682	0.539534	0.503112	0.514635	0.514597	0.505475	0.0198206	0.00749149		5
16.1	0.480857	0.497638	0.497856	0.542909	0.506452	0.517834	0.517468	0.508716	0.019794	0.00748142		5
16.2	0.484086	0.500947	0.501013	0.545439	0.509535	0.520444	0.519988	0.511636	0.0194958	0.00736874		5
16.3	0.487573	0.5043	0.504049	0.548396	0.512703	0.523492	0.522892	0.514772	0.0193273	0.00730505		5
16.4	0.490767	0.507531	0.507034	0.551799	0.515824	0.526531	0.525486	0.517853	0.0193532	0.00731481		5
16.5	0.493919	0.510768	0.510083	0.555028	0.518799	0.528943	0.52823	0.520824	0.0193007	0.007295		5
16.6	0.49715	0.513983	0.513068	0.557455	0.522149	0.531943	0.530736	0.523783	0.0190243	0.00719052		5
16.7	0.500305	0.517172	0.515981	0.560416	0.525203	0.534592	0.533337	0.526715	0.0189196	0.00715093		5
16.8	0.503571	0.520211	0.519007	0.56327	0.528224	0.537533	0.536024	0.529691	0.0187862	0.00710052		5
16.9	0.50658	0.523277	0.521783	0.565891	0.530994	0.539944	0.538312	0.532397	0.0186105	0.00703412		5
17	0.509843	0.526318	0.524661	0.569025	0.534262	0.542785	0.540811	0.535386	0.0185593	0.00701475		5
17.1	0.51281	0.529256	0.527429	0.571926	0.53723	0.545264	0.543209	0.538161	0.0185024	0.00699324		5
17.2	0.516002	0.532273	0.530227	0.574488	0.53996	0.548093	0.545544	0.540941	0.0183056	0.00691887		5
17.3	0.518908	0.535133	0.532933	0.577089	0.542718	0.550301	0.547967	0.543579	0.0181725	0.00686857		5
17.4	0.521974	0.538007	0.535636	0.579872	0.545603	0.552879	0.550177	0.546307	0.0180745	0.00683153		5
17.5	0.524952	0.540873	0.538227	0.582181	0.548313	0.555306	0.552441	0.548899	0.0178578	0.0067496		5
17.6	0.527858	0.543574	0.540797	0.58528	0.551067	0.557658	0.554811	0.551578	0.0179185	0.00677254		5
17.7	0.53075	0.546304	0.543419	0.587688	0.553715	0.560101	0.556743	0.554103	0.0177546	0.00671059		5
17.8	0.533631	0.549108	0.545983	0.590052	0.556366	0.562365	0.559241	0.556678	0.0175865	0.00664706		5
17.9	0.536353	0.551691	0.548318	0.5925	0.558916	0.564605	0.561348	0.559105	0.0175093	0.0066179		5
18	0.539141	0.554282	0.550845	0.594884	0.561534	0.567123	0.563327	0.561591	0.0173922	0.00657363		5
18.1	0.541924	0.556839	0.553236	0.597426	0.563982	0.569339	0.565544	0.564041	0.0173334	0.0065514		5
18.2	0.544493	0.559466	0.555509	0.599944	0.566274	0.571198	0.567384	0.566324	0.0173002	0.00653887		5
18.3	0.547337	0.561608	0.557849	0.587526	0.568417	0.57306	0.569587	0.566483	0.0126777	0.00479171		5
18.4	0.549755	0.564442	0.560605	0.609051	0.571495	0.575594	0.571441	0.571769	0.0185638	0.00701646		5
18.5	0.552389	0.566761	0.562534	0.607231	0.573647	0.577504	0.573548	0.573373	0.0171516	0.00648271		5
18.6	0.55491	0.569013	0.564673	0.60915	0.575887	0.579267	0.575274	0.575453	0.0169801	0.00641788		5
18.7	0.557381	0.571446	0.566878	0.610361	0.578206	0.581455	0.577235	0.577566	0.0165846	0.0062684		5
18.8	0.559867	0.573562	0.568798	0.612659	0.580163	0.583134	0.5788	0.579569	0.0165774	0.00626565		5
18.9	0.562178	0.575742	0.57103	0.614415	0.582301	0.58512	0.580847	0.581662	0.0163987	0.00619811		5
19	0.564427	0.578038	0.572965	0.616803	0.584331	0.586719	0.58264	0.583703	0.0164582	0.00622061		5
19.1	0.566824	0.580112	0.575033	0.618319	0.586545	0.588915	0.584416	0.585738	0.0162173	0.00612956		5
19.2	0.569071	0.58217	0.576755	0.620695	0.588361	0.590451	0.585932	0.587634	0.0163158	0.00616679		5
19.3	0.571268	0.584266	0.578921	0.623048	0.590764	0.59221	0.587914	0.58977	0.0163713	0.00618779		5
19.4	0.573422	0.586261	0.580722	0.625002	0.592563	0.593785	0.58943	0.591598	0.0163472	0.00617867		5
19.5	0.575775	0.588333	0.582684	0.626494	0.594636	0.595401	0.591288	0.593516	0.0161053	0.00608722		5
19.6	0.577856	0.590335	0.584563	0.628602	0.596566	0.597	0.592922	0.595406	0.0161416	0.00610095		5
19.7	0.5802	0.592348	0.586427	0.630043	0.598382	0.598747	0.594761	0.597273	0.0159004	0.0060098		5
19.8	0.582414	0.594334	0.588461	0.631701	0.60041	0.600422	0.596559	0.599186	0.0157428	0.0059502		5
19.9	0.584658	0.59641	0.590453	0.634341	0.602529	0.601986	0.598569	0.601278	0.0159148	0.00601523		5
20	0.586883	0.598556	0.592602	0.635451	0.604669	0.603506	0.600484	0.603164	0.0155448	0.00587536		5
20.1	0.589162	0.600611	0.594396	0.636958	0.606912	0.605296	0.602331	0.605095	0.0153552	0.00580374		5
20.2	0.591464	0.602691	0.596595	0.638502	0.609114	0.606999	0.604569	0.607133	0.0151152	0.005713		5
20.3	0.59372	0.604733	0.598106	0.652965	0.611297	0.608921	0.60647	0.610887	0.0195364	0.00738408		5
20.4	0.596115	0.607007	0.600594	0.638857	0.613397	0.610584	0.608755	0.610758	0.0137379	0.00519242		5
20.5	0.598482	0.609296	0.602894	0.643302	0.615888	0.612522	0.610737	0.613303	0.0144791	0.00547258		5
20.6	0.600745	0.61157	0.605115	0.645868	0.61834	0.614408	0.613061	0.615587	0.0145966	0.00551699		5
20.7	0.603209	0.613778	0.60734	0.64813	0.620879	0.616373	0.615054	0.617823	0.0145912	0.00551494		5
20.8	0.605623	0.616109	0.609459	0.650008	0.623305	0.618458	0.617605	0.620081	0.0144479	0.00546078		5
20.9	0.60792	0.618367	0.61191	0.651891	0.62556	0.620567	0.619605	0.62226	0.0142987	0.0054044		5
21	0.610278	0.620896	0.614051	0.654003	0.628075	0.622353	0.622171	0.624547	0.0142459	0.00538443		5
21.1	0.612699	0.623239	0.616347	0.655661	0.630754	0.624546	0.624282	0.62679	0.0140285	0.00530228		5
21.2	0.615212	0.625595	0.618837	0.657619	0.633393	0.626595	0.626492	0.629106	0.0138764	0.00524477		5
21.3	0.617654	0.628118	0.621194	0.659123	0.635805	0.628962	0.628758	0.631374	0.0135694	0.00512874		5
21.4	0.619958	0.630577	0.623316	0.661025	0.638284	0.630936	0.631136	0.633605	0.0134677	0.00509031		5
21.5	0.622356	0.632926	0.625761	0.66365	0.640749	0.632933	0.633182	0.635937	0.0135701	0.00512901		5
21.6	0.624695	0.635292	0.628012	0.665332	0.643297	0.635241	0.635698	0.638224	0.0133652	0.00505157		5
21.7	0.627136	0.637689	0.630223	0.667456	0.64574	0.637747	0.637862	0.640551	0.0132959	0.00502538		5
21.8	0.629541	0.64014	0.632727	0.669611	0.648212	0.63959	0.640107	0.642847	0.0132288	0.00500003		5
21.9	0.631738	0.642649	0.634936	0.671304	0.650927	0.6421	0.642285	0.645134	0.0130728	0.00494107		5
22	0.634161	0.644911	0.637119	0.673807	0.653392	0.644249	0.644542	0.647454	0.0131559	0.00497246		5
22.1	0.636419	0.64748	0.639541	0.675848	0.656062	0.646381	0.646819	0.649793	0.0130891	0.00494722		5
22.2	0.638884	0.649803	0.641752	0.678196	0.658204	0.648582	0.649054	0.652068	0.0130828	0.00494485		5
22.3	0.641165	0.652244	0.643996	0.679771	0.660524	0.650925	0.65131	0.654277	0.0128503	0.00485694		5
22.4	0.643321	0.654628	0.646332	0.682136	0.66321	0.653078	0.653542	0.656607	0.0129306	0.0048873		5
22.5	0.645716	0.656915	0.648593	0.68426	0.665615	0.655386	0.655727	0.658887	0.0128751	0.00486633		5
22.6	0.647916	0.659291	0.650748	0.686206	0.667932	0.657335	0.657965	0.661056	0.0128142	0.00484331		5
22.7	0.650218	0.661722	0.653097	0.688487	0.670251	0.659309	0.660222	0.663329	0.0128182	0.00484484		5
22.8	0.652441	0.664075	0.655367	0.690374	0.67289	0.661803	0.662104	0.665579	0.0127393	0.00481499		5
22.9	0.654687	0.666455	0.657457	0.692644	0.675114	0.663936	0.664524	0.667831	0.0127612	0.00482329		5
23	0.656848	0.668788	0.65983	0.694381	0.677528	0.665898	0.666688	0.669994	0.0126278	0.00477288		5
23.1	0.659089	0.671092	0.662023	0.696804	0.67979	0.668102	0.668748	0.672236	0.0127041	0.0048017		5
23.2	0.661261	0.673383	0.663945	0.698758	0.682104	0.670091	0.670958	0.674357	0.0126888	0.00479591		5
23.3	0.663338	0.675687	0.666453	0.701012	0.684569	0.672415	0.673279	0.676679	0.0126993	0.00479989		5
23.4	0.66561	0.677923	0.668523	0.70263	0.686685	0.674357	0.675204	0.678705	0.0125369	0.0047385		5
23.5	0.667643	0.680296	0.670633	0.704695	0.689016	0.67635	0.677503	0.680877	0.0125556	0.00474556		5
23.6	0.669747	0.682506	0.672967	0.7067	0.691214	0.678212	0.679596	0.682992	0.0125182	0.00473143		5
23.7	0.671968	0.68474	0.675113	0.708998	0.693149	0.680416	0.681813	0.685171	0.0125227	0.00473312		5
23.8	0.674052	0.68696	0.677088	0.710845	0.695358	0.682438	0.68387	0.68723	0.0124806	0.00471721		5
23.9	0.676036	0.689145	0.679313	0.712546	0.697611	0.684272	0.686097	0.689289	0.0123875	0.00468204		5
24	0.67814	0.691403	0.681407	0.714551	0.69997	0.686213	0.688172	0.691408	0.0123992	0.00468646		5
24.1	0.680247	0.693549	0.683542	0.716399	0.701867	0.68835	0.690283	0.693462	0.0122884	0.00464459		5
24.2	0.682231	0.695663	0.685612	0.71838	0.704117	0.690061	0.692461	0.695504	0.0123183	0.00465588		5
24.3	0.684247	0.697783	0.687718	0.7202	0.706107	0.691995	0.694436	0.697498	0.0122506	0.00463031		5
24.4	0.686273	0.699873	0.689871	0.722067	0.708116	0.694119	0.696525	0.699549	0.0121732	0.00460102		5
24.5	0.688208	0.702075	0.691894	0.724132	0.710044	0.69589	0.698646	0.701556	0.012207	0.0046138		5
24.6	0.69025	0.704094	0.693945	0.725407	0.712088	0.697617	0.700671	0.703439	0.0119963	0.00453416		5
24.7	0.692141	0.70617	0.696004	0.727538	0.714059	0.699578	0.702479	0.705424	0.0120567	0.004557		5
24.8	0.694025	0.708208	0.698024	0.729216	0.716106	0.701544	0.704713	0.707405	0.011977	0.0045269		5
24.9	0.696027	0.710169	0.70012	0.730933	0.718154	0.702984	0.706468	0.709265	0.0119405	0.0045131		5
25	0.697858	0.712233	0.702039	0.732709	0.720198	0.705129	0.708717	0.711269	0.0118997	0.00449767		5
25.1	0.699742	0.714251	0.704064	0.734154	0.721756	0.706597	0.710422	0.712998	0.0117544	0.00444275		5
25.2	0.701589	0.716186	0.706039	0.735879	0.723956	0.708376	0.712521	0.714935	0.0117452	0.00443928		5
25.3	0.703329	0.718115	0.707878	0.737549	0.725657	0.710142	0.714461	0.716733	0.0117014	0.00442272		5
25.4	0.705192	0.720059	0.70981	0.739463	0.727511	0.711698	0.716062	0.718542	0.0117467	0.00443984		5
25.5	0.706971	0.722018	0.711838	0.74077	0.729348	0.713202	0.718173	0.720331	0.0116046	0.00438614		5
25.6	0.708776	0.723827	0.713799	0.742017	0.731064	0.715084	0.720045	0.722087	0.0114011	0.00430919		5
25.7	0.710337	0.725719	0.715726	0.743833	0.732992	0.716898	0.721621	0.723875	0.0114621	0.00433226		5
25.8	0.712221	0.727432	0.717543	0.745416	0.734681	0.718283	0.723728	0.725615	0.0113977	0.00430794		5
25.9	0.713859	0.729369	0.719477	0.746695	0.736399	0.719938	0.725411	0.727307	0.0112758	0.00426184		5
26	0.715489	0.731146	0.721229	0.748763	0.737962	0.721231	0.727027	0.728978	0.0114211	0.00431679		5
26.1	0.717148	0.732941	0.723074	0.749264	0.739517	0.722906	0.728899	0.730536	0.011053	0.00417764		5
26.2	0.718816	0.734736	0.724801	0.751266	0.741462	0.72416	0.730536	0.732254	0.0112323	0.00424539		5
26.3	0.720319	0.736443	0.72673	0.752308	0.743256	0.725942	0.732347	0.733906	0.0110638	0.00418173		5
26.4	0.721915	0.738081	0.728373	0.754372	0.744618	0.727148	0.733903	0.735487	0.0112073	0.00423597		5
26.5	0.723518	0.7399	0.730245	0.754992	0.7461	0.728731	0.735532	0.737003	0.0109	0.00411981		5
26.6	0.725088	0.741497	0.731929	0.757049	0.747894	0.730048	0.737116	0.73866	0.0110868	0.00419042		5
26.7	0.726619	0.743246	0.733657	0.757499	0.749412	0.731361	0.738778	0.740082	0.0108065	0.00408447		5
26.8	0.728022	0.744864	0.735281	0.759354	0.750729	0.732543	0.740305	0.741585	0.010933	0.00413228		5
26.9	0.72949	0.746517	0.736954	0.760321	0.752344	0.733963	0.741803	0.743056	0.0108154	0.00408784		5
27	0.730917	0.747969	0.738777	0.761892	0.753637	0.735177	0.743422	0.744542	0.010827	0.00409221		5
27.1	0.732452	0.749611	0.740257	0.762764	0.755093	0.736339	0.744963	0.745925	0.0107056	0.00404635		5
27.2	0.733788	0.75109	0.741873	0.764256	0.756658	0.737743	0.746237	0.747378	0.0107541	0.00406467		5
27.3	0.735258	0.752752	0.743495	0.76533	0.758068	0.738965	0.747938	0.748829	0.0106751	0.0040348		5
27.4	0.736652	0.75484	0.746858	0.77542	0.760349	0.740711	0.749469	0.752043	0.0130516	0.00493304		5
27.5	0.737872	0.755554	0.746305	0.7637	0.760575	0.741066	0.750632	0.750815	0.00971857	0.00367327		5
27.6	0.739265	0.757062	0.747929	0.768425	0.761814	0.742215	0.75207	0.752683	0.0105113	0.00397291		5
27.7	0.74039	0.758607	0.749463	0.769798	0.763303	0.743469	0.75375	0.754111	0.0105992	0.00400614		5
27.8	0.741658	0.759886	0.750968	0.771808	0.764701	0.744643	0.75481	0.755496	0.0108037	0.00408343		5
27.9	0.74294	0.761364	0.752477	0.772277	0.765939	0.745733	0.756245	0.756711	0.0106255	0.00401608		5
28	0.744227	0.762598	0.753764	0.77433	0.766939	0.74658	0.757316	0.757965	0.0108491	0.00410057		5
28.1	0.74524	0.763994	0.75515	0.774508	0.768141	0.747639	0.758953	0.759089	0.0106628	0.00403017		5
28.2	0.746441	0.765303	0.756383	0.776209	0.76953	0.748562	0.760024	0.76035	0.0108672	0.00410741		5
28.3	0.747589	0.766557	0.757923	0.777168	0.77068	0.749716	0.761316	0.761564	0.0108054	0.00408405		5
28.4	0.748688	0.767912	0.759073	0.777141	0.77182	0.750647	0.762675	0.762565	0.0105951	0.00400456		5
28.5	0.749719	0.769062	0.760405	0.778435	0.772854	0.75159	0.763864	0.763704	0.0106668	0.00403168		5
28.6	0.750878	0.770343	0.761534	0.779363	0.774073	0.752433	0.765088	0.764816	0.010695	0.00404231		5
28.7	0.752019	0.771507	0.76301	0.780748	0.775082	0.753328	0.766398	0.766013	0.0107663	0.00406927		5
28.8	0.753053	0.772836	0.764244	0.781112	0.776287	0.754323	0.767658	0.767073	0.0106667	0.00403163		5
28.9	0.75427	0.774054	0.76555	0.782876	0.777389	0.755067	0.768999	0.768315	0.0108643	0.00410631		5
29	0.755359	0.775299	0.766923	0.783267	0.778773	0.756161	0.770302	0.769441	0.0107571	0.00406579		5
29.1	0.75657	0.776611	0.767991	0.784123	0.779928	0.757283	0.771508	0.770574	0.010707	0.00404688		5
29.2	0.757692	0.777942	0.769514	0.785663	0.781204	0.758401	0.773053	0.771924	0.010829	0.00409297		5
29.3	0.758737	0.779126	0.77076	0.7865	0.782438	0.759185	0.774081	0.772975	0.0108729	0.00410956		5
29.4	0.759952	0.780175	0.77144	0.778577	0.783366	0.759917	0.775789	0.772745	0.00949754	0.00358973		5
29.5	0.76109	0.781902	0.7737	0.791138	0.78532	0.761449	0.77722	0.775974	0.0114867	0.00434157		5
29.6	0.762247	0.783189	0.775002	0.789918	0.786623	0.762404	0.778779	0.77688	0.011072	0.00418481		5
29.7	0.763494	0.784489	0.776164	0.790621	0.787904	0.763812	0.780238	0.778103	0.0109505	0.00413891		5
29.8	0.764619	0.785903	0.777734	0.791379	0.789226	0.764656	0.781697	0.779316	0.0110015	0.00415818		5
29.9	0.765927	0.787279	0.779065	0.792251	0.790839	0.765961	0.783274	0.780657	0.010987	0.00415268		5
30	0.767197	0.788807	0.780497	0.792847	0.792385	0.767242	0.784843	0.781974	0.0109475	0.00413778		5
30.1	0.768356	0.790205	0.781947	0.794394	0.793876	0.768496	0.786523	0.7834	0.0110849	0.00418969		5
30.2	0.769611	0.791669	0.78361	0.795239	0.795124	0.76988	0.788039	0.784739	0.0110146	0.00416314		5
30.3	0.770877	0.793071	0.784673	0.796901	0.796806	0.77107	0.789512	0.78613	0.0111893	0.00422914		5
30.4	0.772034	0.794623	0.78647	0.798322	0.798541	0.772395	0.791092	0.78764	0.0113354	0.00428437		5
30.5	0.773351	0.796041	0.787876	0.799715	0.80001	0.77362	0.792647	0.789037	0.0114135	0.0043139		5
30.6	0.774564	0.797441	0.789161	0.800608	0.801652	0.774707	0.794235	0.790338	0.0115012	0.00434704		5
30.7	0.775837	0.798941	0.79074	0.801496	0.802947	0.776207	0.795857	0.791718	0.0114367	0.00432267		5
30.8	0.777065	0.800405	0.792164	0.803051	0.804491	0.777703	0.797395	0.793182	0.0115152	0.00435235		5
30.9	0.778269	0.801849	0.793542	0.804164	0.805834	0.779087	0.798879	0.794518	0.0115251	0.00435607		5
31	0.779414	0.803323	0.795057	0.805561	0.807428	0.780591	0.800512	0.795984	0.0116148	0.00438998		5
31.1	0.780719	0.804866	0.796439	0.806698	0.809129	0.782	0.802124	0.797425	0.0116792	0.00441434		5
31.2	0.781858	0.806294	0.797822	0.80763	0.810673	0.783372	0.803519	0.798738	0.0117143	0.0044276		5
31.3	0.783024	0.807669	0.799268	0.808782	0.812059	0.784713	0.805135	0.800093	0.0117621	0.00444565		5
31.4	0.784278	0.809117	0.800707	0.810539	0.813679	0.785963	0.806473	0.801537	0.0119122	0.00450238		5
31.5	0.785442	0.810588	0.802109	0.812288	0.815228	0.787483	0.808043	0.803026	0.0120323	0.00454777		5
31.6	0.786553	0.811953	0.803495	0.812686	0.816626	0.788732	0.809569	0.804231	0.0120176	0.00454224		5
31.7	0.787709	0.81349	0.804934	0.814186	0.818017	0.790069	0.81105	0.805637	0.0121215	0.00458151		5
31.8	0.788901	0.814815	0.806174	0.815165	0.819589	0.791374	0.812352	0.80691	0.0121604	0.0045962		5
31.9	0.789953	0.816298	0.807492	0.81659	0.820837	0.792814	0.813883	0.808267	0.0122345	0.00462422		5
32	0.791185	0.817709	0.80904	0.817763	0.822328	0.79398	0.815228	0.809605	0.0123118	0.00465343		5
32.1	0.792265	0.819077	0.810136	0.819697	0.823772	0.795635	0.816975	0.81108	0.012433	0.00469924		5
32.2	0.793289	0.820333	0.811592	0.82006	0.825175	0.796968	0.818125	0.81222	0.012392	0.00468374		5
32.3	0.794367	0.821783	0.812949	0.821244	0.826652	0.798118	0.819612	0.813532	0.0125292	0.00473558		5
32.4	0.795617	0.823076	0.814182	0.82248	0.828071	0.799391	0.820915	0.814819	0.0125617	0.00474789		5
32.5	0.796583	0.824498	0.81541	0.824067	0.829345	0.800768	0.82231	0.81614	0.0126783	0.00479193		5
32.6	0.797705	0.82575	0.816896	0.824927	0.830608	0.801962	0.82347	0.817331	0.0126762	0.00479115		5
32.7	0.798758	0.827027	0.818005	0.826561	0.832003	0.803255	0.825093	0.818672	0.0128174	0.00484452		5
32.8	0.799798	0.828303	0.819329	0.826798	0.833351	0.80442	0.826153	0.819736	0.0127937	0.00483556		5
32.9	0.800969	0.829633	0.820623	0.828468	0.834583	0.805726	0.827676	0.821097	0.0128711	0.00486481		5
33	0.801877	0.83094	0.821629	0.829455	0.835799	0.806649	0.828794	0.822163	0.0129911	0.00491016		5
33.1	0.802941	0.832086	0.823057	0.831172	0.837279	0.807962	0.830136	0.823519	0.013107	0.00495397		5
33.2	0.804077	0.833483	0.824275	0.831638	0.838765	0.809279	0.831353	0.824696	0.0131063	0.0049537		5
33.3	0.805055	0.834585	0.825423	0.832727	0.839934	0.810472	0.832652	0.825836	0.0131485	0.00496968		5
33.4	0.805998	0.835874	0.826634	0.833809	0.840951	0.81161	0.833812	0.826955	0.0131919	0.00498606		5
33.5	0.807134	0.837098	0.827909	0.834863	0.842473	0.812557	0.8351	0.828162	0.0133131	0.00503188		5
33.6	0.808175	0.838261	0.829046	0.835853	0.843516	0.813791	0.836146	0.829255	0.0132857	0.00502152		5
33.7	0.809135	0.839378	0.830021	0.837282	0.845045	0.81473	0.837506	0.830442	0.0134836	0.00509633		5
33.8	0.81018	0.840647	0.831319	0.837819	0.845947	0.815637	0.83873	0.831468	0.0134832	0.00509619		5
33.9	0.811132	0.841777	0.832419	0.838814	0.847285	0.817041	0.839897	0.832624	0.0135075	0.00510534		5
34	0.812147	0.842936	0.833452	0.839911	0.848204	0.817869	0.84083	0.833621	0.0135415	0.00511821		5
34.1	0.813174	0.844037	0.834694	0.840851	0.849478	0.818935	0.842015	0.834741	0.013594	0.00513806		5
34.2	0.814059	0.845218	0.835681	0.841913	0.850933	0.819791	0.843122	0.835817	0.0137698	0.00520451		5
34.3	0.815144	0.846249	0.836812	0.842584	0.852157	0.820917	0.844161	0.83686	0.0137477	0.00519614		5
34.4	0.816013	0.847444	0.838019	0.843598	0.853081	0.821597	0.845371	0.837875	0.0138724	0.00524326		5
34.5	0.816977	0.848475	0.838941	0.84436	0.854121	0.822528	0.84636	0.838823	0.0138891	0.00524957		5
34.6	0.817967	0.849598	0.840035	0.84509	0.855235	0.823614	0.847392	0.839847	0.0138959	0.00525216		5
34.7	0.818993	0.850653	0.841152	0.846799	0.856283	0.824685	0.848324	0.840984	0.0139315	0.00526562		5
34.8	0.819774	0.851771	0.842097	0.847091	0.857583	0.825691	0.849474	0.841926	0.014024	0.00530059		5
34.9	0.820784	0.852689	0.84309	0.847802	0.858726	0.826216	0.850453	0.842823	0.0141114	0.00533361		5
35	0.821593	0.853772	0.844238	0.84886	0.859625	0.827299	0.851289	0.843811	0.0141257	0.00533901		5
35.1	0.822615	0.854689	0.845065	0.849243	0.860472	0.827804	0.852211	0.844586	0.0141355	0.0053427		5
35.2	0.82346	0.855693	0.846114	0.850186	0.86168	0.828751	0.853303	0.845598	0.0142308	0.00537875		5
35.3	0.824427	0.85674	0.847102	0.851572	0.862605	0.829523	0.854136	0.846586	0.014283	0.00539846		5
35.4	0.825314	0.857759	0.848013	0.851887	0.863636	0.830247	0.855029	0.847412	0.0143274	0.00541523		5
35.5	0.826169	0.858782	0.848931	0.852168	0.864586	0.831023	0.855784	0.848206	0.014345	0.0054219		5
35.6	0.827131	0.859709	0.849894	0.853541	0.865504	0.831719	0.856723	0.849175	0.0144039	0.00544415		5
35.7	0.827939	0.860617	0.850801	0.854122	0.866425	0.832288	0.857656	0.849978	0.0144864	0.00547533		5
35.8	0.828787	0.861524	0.851704	0.854686	0.867499	0.83308	0.858357	0.850805	0.0145227	0.00548907		5
35.9	0.829651	0.862472	0.852624	0.85559	0.86848	0.833784	0.859346	0.851707	0.0146011	0.0055187		5
36	0.830646	0.863367	0.853458	0.856182	0.869079	0.834385	0.859823	0.85242	0.0145302	0.00549192		5
36.1	0.831445	0.864237	0.854365	0.856561	0.87004	0.834882	0.860827	0.853194	0.0146347	0.00553139		5
36.2	0.832293	0.865122	0.855234	0.857453	0.870751	0.835654	0.861538	0.854007	0.0146194	0.0055256		5
36.3	0.833068	0.865976	0.856003	0.858515	0.871746	0.836319	0.862303	0.854847	0.014705	0.00555796		5
36.4	0.833933	0.866881	0.856882	0.858543	0.872409	0.836844	0.862919	0.855487	0.0146905	0.00555249		5
36.5	0.834527	0.866698	0.854759	0.856743	0.871977	0.836394	0.863602	0.854957	0.0145342	0.00549341		5
36.6	0.835496	0.868652	0.85876	0.863272	0.874282	0.83828	0.86436	0.857586	0.0149527	0.0056516		5
36.7	0.836349	0.869281	0.859368	0.861282	0.874748	0.838646	0.864969	0.857806	0.0147875	0.00558916		5
36.8	0.837078	0.870116	0.860003	0.860907	0.87542	0.839104	0.865691	0.858331	0.0148095	0.00559745		5
36.9	0.837793	0.870952	0.860844	0.860931	0.876215	0.839597	0.866286	0.858945	0.0148637	0.00561794		5
37	0.838646	0.87164	0.861399	0.861851	0.877055	0.840218	0.866944	0.859679	0.0148692	0.00562003		5
37.1	0.839283	0.872326	0.862193	0.861491	0.87752	0.840413	0.867481	0.860101	0.0149147	0.00563721		5
37.2	0.840035	0.873032	0.862717	0.863193	0.878388	0.841058	0.868236	0.860951	0.0149692	0.00565782		5
37.3	0.840683	0.873754	0.863562	0.862747	0.87904	0.841563	0.868809	0.861451	0.014988	0.00566494		5
37.4	0.841385	0.874394	0.863901	0.864061	0.879527	0.841909	0.869293	0.862067	0.0150025	0.00567041		5
37.5	0.842033	0.875104	0.86479	0.86506	0.88029	0.842199	0.869795	0.862753	0.0151158	0.00571325		5
37.6	0.842832	0.875784	0.865312	0.865668	0.880898	0.842784	0.870464	0.863392	0.0150904	0.00570362		5
37.7	0.843508	0.876405	0.865913	0.86547	0.881428	0.842943	0.87082	0.863784	0.0151268	0.00571738		5
37.8	0.844251	0.877147	0.866539	0.866343	0.881827	0.843703	0.871353	0.864452	0.0150397	0.00568448		5
37.9	0.84499	0.877811	0.867299	0.866801	0.882628	0.843875	0.871948	0.86505	0.0151566	0.00572866		5
38	0.845634	0.878419	0.867878	0.866789	0.883337	0.844547	0.872528	0.86559	0.0151405	0.00572258		5
38.1	0.846393	0.879097	0.868619	0.868257	0.883707	0.84506	0.873179	0.86633	0.0151145	0.00571275		5
38.2	0.847104	0.879831	0.869341	0.868482	0.884666	0.845498	0.873745	0.866952	0.01521	0.00574884		5
38.3	0.847796	0.880493	0.870009	0.868597	0.885374	0.846035	0.874631	0.867562	0.0152514	0.00576448		5
38.4	0.848568	0.881159	0.870737	0.868956	0.885916	0.84658	0.875268	0.868169	0.0152294	0.00575619		5
38.5	0.849388	0.88249	0.873123	0.874786	0.887703	0.847535	0.876193	0.870174	0.0156511	0.00591557		5
38.6	0.850087	0.882613	0.871918	0.867918	0.887298	0.847487	0.87661	0.869133	0.0153194	0.00579018		5
38.7	0.850909	0.883519	0.872809	0.870547	0.888199	0.848207	0.877649	0.870263	0.0153816	0.00581371		5
38.8	0.851666	0.884147	0.873636	0.871636	0.889149	0.848812	0.878549	0.871085	0.0154521	0.00584035		5
38.9	0.852477	0.884989	0.874363	0.872453	0.889717	0.849353	0.879378	0.871819	0.0154737	0.0058485		5
39	0.853239	0.885816	0.875213	0.873251	0.890507	0.850058	0.880286	0.872624	0.0155169	0.00586484		5
39.1	0.854147	0.886728	0.876229	0.874249	0.891339	0.850754	0.881247	0.873528	0.0155625	0.00588206		5
39.2	0.855016	0.887532	0.877026	0.87462	0.892248	0.851526	0.881998	0.874281	0.0155699	0.00588488		5
39.3	0.855806	0.888411	0.877796	0.875449	0.893138	0.85223	0.883268	0.875157	0.0156629	0.00592		5
39.4	0.85671	0.889315	0.878947	0.875765	0.8941	0.852958	0.884261	0.876008	0.0157317	0.00594601		5
39.5	0.85756	0.89022	0.879711	0.875947	0.894861	0.853742	0.885115	0.876737	0.0157399	0.00594913		5
39.6	0.858408	0.891178	0.880594	0.87674	0.895887	0.854788	0.88603	0.877661	0.0157491	0.00595261		5
39.7	0.859172	0.891995	0.881452	0.878078	0.896832	0.855544	0.887108	0.878597	0.01582	0.00597939		5
39.8	0.859978	0.892735	0.882347	0.878398	0.89775	0.856356	0.888261	0.879404	0.0158693	0.00599801		5
39.9	0.860856	0.893754	0.883199	0.879247	0.898583	0.857029	0.889179	0.880264	0.0159335	0.00602229		5
40	0.861748	0.894698	0.884308	0.87991	0.899571	0.85786	0.890147	0.881177	0.0159905	0.00604383		5
40.1	0.86251	0.895567	0.885014	0.880581	0.900571	0.858763	0.891172	0.882026	0.0160414	0.00606307		5
40.2	0.863261	0.896431	0.88594	0.881319	0.901594	0.859619	0.892332	0.882928	0.0161296	0.00609642		5
40.3	0.864257	0.897352	0.886849	0.882531	0.902529	0.860717	0.893283	0.883931	0.0160723	0.00607476		5
40.4	0.864887	0.898336	0.887804	0.883004	0.903458	0.86129	0.894183	0.884709	0.0162317	0.00613501		5
40.5	0.865834	0.899123	0.888631	0.88409	0.904371	0.862464	0.895318	0.88569	0.016161	0.00610829		5
40.6	0.866655	0.900009	0.889598	0.88409	0.905333	0.863438	0.896179	0.886472	0.0161861	0.00611777		5
40.7	0.867456	0.901062	0.890382	0.885349	0.906419	0.86427	0.897212	0.88745	0.0162812	0.0061537		5
40.8	0.86819	0.90188	0.891206	0.886273	0.907235	0.865217	0.898222	0.888318	0.0162848	0.00615507		5
40.9	0.869047	0.902919	0.892232	0.88711	0.908163	0.866061	0.89903	0.889223	0.0163276	0.00617126		5
41	0.869795	0.903733	0.893078	0.88797	0.909026	0.866924	0.900059	0.890084	0.0163607	0.00618378		5
41.1	0.870562	0.904658	0.893909	0.888298	0.90989	0.867923	0.900952	0.890884	0.0163726	0.00618825		5
41.2	0.871319	0.905508	0.894856	0.889103	0.910923	0.868738	0.902019	0.891781	0.0164618	0.00622199		5
41.3	0.872097	0.906463	0.895716	0.890339	0.912059	0.869805	0.902884	0.892766	0.0164885	0.00623205		5
41.4	0.872896	0.907211	0.896385	0.891262	0.912822	0.870405	0.903653	0.893519	0.0165107	0.00624045		5
41.5	0.873565	0.90811	0.897451	0.891858	0.913813	0.871504	0.904813	0.894445	0.0165697	0.00626277		5
41.6	0.874404	0.909056	0.898222	0.892439	0.914674	0.872009	0.905607	0.895201	0.0166662	0.00629921		5
41.7	0.875085	0.909931	0.898945	0.893406	0.915709	0.873059	0.906447	0.896083	0.0166871	0.00630712		5
41.8	0.875833	0.910771	0.899853	0.893718	0.916437	0.874098	0.907365	0.896868	0.0166645	0.00629857		5
41.9	0.876648	0.911593	0.900678	0.895206	0.917329	0.874977	0.908109	0.897791	0.0166393	0.00628907		5
42	0.877252	0.912506	0.90131	0.895814	0.918296	0.875646	0.909109	0.898562	0.0167803	0.00634235		5
42.1	0.877933	0.913264	0.902213	0.896283	0.91888	0.876569	0.910162	0.899329	0.0167691	0.00633812		5
42.2	0.878734	0.914126	0.902969	0.896907	0.919796	0.877309	0.910842	0.900098	0.0168049	0.00635164		5
42.3	0.879491	0.914919	0.903702	0.897693	0.920675	0.878069	0.911731	0.900897	0.0168455	0.006367		5
42.4	0.880114	0.915743	0.904488	0.898585	0.921536	0.878896	0.912365	0.901675	0.0168713	0.00637675		5
42.5	0.880802	0.916593	0.905299	0.899418	0.922094	0.87976	0.913486	0.902493	0.0168745	0.00637798		5
42.6	0.881433	0.917277	0.905911	0.900096	0.923137	0.880368	0.914162	0.903198	0.0169698	0.00641397		5
42.7	0.882209	0.918154	0.90672	0.900673	0.9239	0.881347	0.915233	0.904034	0.0169754	0.00641611		5
42.8	0.882702	0.918938	0.907436	0.90132	0.924802	0.881833	0.915909	0.904706	0.0171183	0.00647011		5
42.9	0.883464	0.91973	0.908087	0.902094	0.925346	0.882736	0.916639	0.905442	0.0170417	0.00644114		5
43	0.884065	0.920584	0.908824	0.902974	0.925993	0.883579	0.917489	0.906216	0.0170539	0.00644577		5
43.1	0.884707	0.92128	0.909516	0.903633	0.926873	0.884347	0.918248	0.906943	0.0170936	0.00646077		5
43.2	0.885273	0.922018	0.910167	0.903874	0.927517	0.884908	0.918867	0.907518	0.0171529	0.00648317		5
43.3	0.885864	0.9227	0.910834	0.904565	0.928398	0.885481	0.919771	0.90823	0.0172592	0.00652336		5
43.4	0.886572	0.923553	0.911614	0.905303	0.928806	0.886305	0.920685	0.908977	0.0172201	0.00650859		5
43.5	0.887055	0.924321	0.912172	0.906065	0.929553	0.886949	0.921194	0.909616	0.0172707	0.00652772		5
43.6	0.887641	0.925007	0.912837	0.906862	0.930347	0.887566	0.921974	0.910319	0.0173349	0.00655197		5
43.7	0.888377	0.925558	0.913509	0.90717	0.930719	0.888227	0.922579	0.910877	0.0172536	0.00652126		5
43.8	0.888828	0.926345	0.91403	0.907529	0.931361	0.888807	0.923287	0.911455	0.0173441	0.00655547		5
43.9	0.889376	0.927014	0.914708	0.908643	0.932063	0.889448	0.92391	0.912166	0.0173619	0.00656217		5
44	0.890022	0.927736	0.915256	0.908875	0.932654	0.889997	0.924685	0.912747	0.0174105	0.00658057		5
44.1	0.890498	0.928414	0.915864	0.909748	0.933363	0.890483	0.925315	0.913384	0.0174882	0.00660993		5
44.2	0.891055	0.92902	0.916406	0.909914	0.933676	0.891044	0.926127	0.913892	0.0174911	0.00661103		5
44.3	0.891601	0.929722	0.917136	0.910904	0.934458	0.891422	0.926671	0.914559	0.0175831	0.00664577		5
44.4	0.892045	0.930366	0.917621	0.910802	0.935004	0.892142	0.927052	0.915005	0.0175854	0.00664665		5
44.5	0.8926	0.930871	0.918099	0.911769	0.935329	0.892488	0.92792	0.915582	0.0175988	0.00665171		5
44.6	0.893183	0.931615	0.918781	0.912266	0.935985	0.893212	0.928308	0.916193	0.017588	0.00664763		5
44.7	0.893536	0.932159	0.919193	0.912775	0.93635	0.893499	0.929038	0.91665	0.017672	0.00667938		5
44.8	0.89405	0.932746	0.91977	0.913064	0.937009	0.893956	0.929387	0.91714	0.0177128	0.00669481		5
44.9	0.894598	0.933364	0.920255	0.913616	0.937307	0.894422	0.930009	0.917653	0.0177016	0.00669058		5
45	0.894902	0.933862	0.920711	0.913865	0.937627	0.894831	0.930451	0.918036	0.0177321	0.00670211		5
45.1	0.895434	0.934521	0.921162	0.914552	0.938144	0.895436	0.931212	0.918637	0.0177514	0.00670939		5
45.2	0.895936	0.934981	0.92184	0.914871	0.938526	0.895878	0.931643	0.919097	0.0177395	0.0067049		5
45.3	0.89635	0.935552	0.922063	0.915337	0.93886	0.89624	0.932209	0.919516	0.017771	0.00671681		5
45.4	0.896798	0.936106	0.922616	0.915124	0.939309	0.896518	0.932639	0.919873	0.0178522	0.00674751		5
45.5	0.897172	0.936555	0.922905	0.916707	0.939605	0.896709	0.933098	0.920393	0.01785	0.00674668		5
45.6	0.897846	0.938117	0.927192	0.913285	0.941945	0.898194	0.933871	0.921493	0.0184832	0.00698598		5
45.7	0.898022	0.937586	0.923685	0.914161	0.940299	0.897422	0.933888	0.920723	0.0180325	0.00681563		5
45.8	0.898389	0.938093	0.92425	0.916663	0.940767	0.897684	0.934557	0.921486	0.0180244	0.00681257		5
45.9	0.898731	0.938504	0.924589	0.917706	0.940903	0.898046	0.935006	0.921926	0.0179776	0.00679491		5
46	0.899074	0.93899	0.924991	0.918191	0.94106	0.898361	0.935134	0.922257	0.0179436	0.00678205		5
46.1	0.899432	0.939413	0.92548	0.918653	0.94126	0.898587	0.935721	0.92265	0.0179827	0.00679681		5
46.2	0.899611	0.939746	0.925767	0.91904	0.941738	0.898878	0.936202	0.922997	0.018065	0.00682793		5
46.3	0.900011	0.940215	0.926163	0.918985	0.942041	0.899025	0.936404	0.923263	0.0181086	0.00684439		5
46.4	0.900243	0.940514	0.926326	0.919735	0.942258	0.899351	0.936963	0.923627	0.0181139	0.00684642		5
46.5	0.90064	0.940979	0.926939	0.919135	0.942554	0.899881	0.93733	0.923922	0.0181194	0.0068485		5
46.6	0.900886	0.941298	0.926911	0.919229	0.942728	0.899602	0.937654	0.924044	0.0182441	0.00689562		5
46.7	0.901137	0.941645	0.927366	0.919379	0.943102	0.899976	0.937871	0.924354	0.0182587	0.00690116		5
46.8	0.901486	0.941984	0.927553	0.920315	0.943212	0.900123	0.938394	0.924724	0.0182539	0.00689933		5
46.9	0.901878	0.942293	0.927953	0.920011	0.943346	0.900183	0.938718	0.924912	0.0182932	0.00691416		5
47	0.902064	0.942672	0.928118	0.920765	0.943537	0.900402	0.938995	0.925222	0.018304	0.00691824		5
47.1	0.902394	0.943121	0.928693	0.92086	0.943498	0.900768	0.939565	0.925557	0.0183008	0.00691706		5
47.2	0.902814	0.943446	0.928923	0.920492	0.944238	0.900931	0.939953	0.925828	0.0184226	0.00696309		5
47.3	0.903112	0.943859	0.929136	0.921282	0.944331	0.901162	0.940429	0.926187	0.0184202	0.00696218		5
47.4	0.903416	0.944186	0.929762	0.921361	0.944672	0.901484	0.940913	0.926542	0.0184683	0.00698036		5
47.5	0.903871	0.944638	0.930113	0.921767	0.945004	0.901727	0.941476	0.926942	0.0185091	0.00699577		5
47.6	0.904011	0.944435	0.927949	0.920654	0.943818	0.901273	0.941725	0.926266	0.0184003	0.00695465		5
47.7	0.904589	0.945424	0.931025	0.924152	0.945801	0.902427	0.942593	0.928002	0.0185267	0.00700244		5
47.8	0.904975	0.945807	0.931437	0.922363	0.946159	0.902733	0.943244	0.928103	0.0186695	0.00705639		5
47.9	0.905449	0.946276	0.931733	0.922462	0.946214	0.902885	0.943661	0.928383	0.0186812	0.00706083		5
48	0.905707	0.946864	0.932277	0.922166	0.946968	0.903358	0.944351	0.928813	0.0188632	0.0071296		5
48.1	0.906325	0.947235	0.932581	0.922652	0.947247	0.903828	0.94501	0.929268	0.018807	0.00710838		5
48.2	0.906682	0.947728	0.933082	0.92275	0.947657	0.904202	0.945458	0.929651	0.0188657	0.00713055		5
48.3	0.90727	0.948278	0.933739	0.92339	0.948235	0.904683	0.94628	0.930268	0.0189139	0.00714877		5
48.4	0.907707	0.948891	0.93426	0.923552	0.948905	0.905324	0.946899	0.930791	0.0189785	0.0071732		5
48.5	0.908132	0.949459	0.934669	0.92425	0.949167	0.905698	0.947465	0.931263	0.0189894	0.00717733		5
48.6	0.90878	0.949952	0.935443	0.925225	0.949759	0.906088	0.948501	0.931964	0.0190538	0.00720167		5
48.7	0.90924	0.950538	0.935956	0.925344	0.950091	0.90672	0.948956	0.932406	0.0190365	0.00719513		5
48.8	0.909739	0.951058	0.936479	0.925202	0.950783	0.907003	0.949835	0.932871	0.0192158	0.00726288		5
48.9	0.910151	0.951569	0.937272	0.925735	0.951274	0.907659	0.950508	0.933453	0.0192317	0.00726889		5
49	0.910727	0.952191	0.937691	0.926366	0.95219	0.908025	0.951141	0.934047	0.0193385	0.00730927		5
49.1	0.911275	0.952646	0.9383	0.926875	0.952455	0.908554	0.95196	0.934581	0.0193288	0.00730561		5
49.2	0.911674	0.953326	0.938963	0.927238	0.953164	0.90937	0.952661	0.9352	0.0193835	0.00732628		5
49.3	0.912174	0.953968	0.939643	0.927732	0.953942	0.909907	0.953291	0.935808	0.0194663	0.00735758		5
49.4	0.912843	0.954415	0.94007	0.92804	0.954479	0.9106	0.954113	0.936366	0.0194469	0.00735022		5
49.5	0.913289	0.955077	0.940784	0.928407	0.95487	0.911061	0.954746	0.936891	0.0195114	0.00737462		5
49.6	0.91387	0.955666	0.941372	0.929283	0.955574	0.911714	0.955504	0.937569	0.0195218	0.00737857		5
49.7	0.914316	0.956222	0.941996	0.929911	0.956297	0.912565	0.956373	0.93824	0.0195502	0.00738927		5
49.8	0.914873	0.956683	0.942569	0.929994	0.957012	0.912899	0.95701	0.93872	0.0196559	0.00742925		5
49.9	0.915315	0.957433	0.94326	0.930811	0.957552	0.91387	0.957736	0.939425	0.0196274	0.00741846		5
50	0.915916	0.957883	0.94365	0.93106	0.95805	0.914192	0.95843	0.939883	0.0196829	0.00743944		5
50.1	0.916502	0.9585	0.944461	0.931746	0.958644	0.914797	0.958942	0.940513	0.0196731	0.00743574		5
50.2	0.917015	0.959132	0.944993	0.932279	0.959267	0.915613	0.959782	0.941154	0.0196928	0.00744317		5
50.3	0.917496	0.959633	0.945652	0.93295	0.95988	0.916059	0.960366	0.941719	0.0197316	0.00745783		5
50.4	0.918118	0.960235	0.946143	0.933231	0.960451	0.916807	0.961166	0.942307	0.0197431	0.00746218		5
50.5	0.918546	0.960835	0.946837	0.933807	0.961131	0.917169	0.961811	0.942876	0.0198538	0.00750405		5
50.6	0.919124	0.961344	0.94735	0.934067	0.961615	0.917877	0.962579	0.943422	0.0198538	0.00750404		5
50.7	0.919517	0.961922	0.948128	0.935204	0.962273	0.91841	0.963167	0.944089	0.0198792	0.00751364		5
50.8	0.920128	0.962487	0.948617	0.935717	0.962772	0.919214	0.963764	0.944671	0.0198149	0.00748933		5
50.9	0.920753	0.962919	0.949222	0.935777	0.963292	0.919596	0.964508	0.945152	0.0198843	0.00751557		5
51	0.921097	0.963498	0.949778	0.936065	0.96438	0.920049	0.965099	0.945709	0.0200615	0.00758253		5
51.1	0.921654	0.964156	0.950341	0.936649	0.964368	0.920726	0.965597	0.946213	0.0199523	0.00754126		5
51.2	0.922184	0.964529	0.950926	0.937399	0.965187	0.921346	0.966277	0.946835	0.0199624	0.00754506		5
51.3	0.922667	0.965109	0.95148	0.938149	0.965735	0.921927	0.966875	0.94742	0.0199661	0.00754649		5
51.4	0.92319	0.965676	0.952117	0.938362	0.966098	0.922258	0.967483	0.947883	0.0200314	0.00757116		5
51.5	0.923684	0.96621	0.952474	0.938587	0.966928	0.923041	0.967996	0.948417	0.0200471	0.00757708		5
51.6	0.924182	0.966755	0.953119	0.939159	0.96747	0.923579	0.968569	0.948976	0.0200637	0.00758337		5
51.7	0.9247	0.967319	0.953716	0.939649	0.968033	0.923909	0.969202	0.949504	0.020141	0.00761259		5
51.8	0.925162	0.967772	0.95416	0.940213	0.968188	0.924641	0.969572	0.949958	0.0200117	0.00756373		5
51.9	0.925643	0.968364	0.954699	0.940853	0.968878	0.925059	0.970224	0.950531	0.0200903	0.00759343		5
52	0.926119	0.968809	0.955387	0.940806	0.969221	0.925703	0.970793	0.950977	0.020096	0.00759559		5
52.1	0.926621	0.969298	0.95574	0.941177	0.969868	0.92601	0.971216	0.951418	0.0201499	0.00761596		5
52.2	0.927078	0.969834	0.956196	0.942013	0.970326	0.926427	0.971754	0.951947	0.0201514	0.00761652		5
52.3	0.927568	0.970415	0.956769	0.942452	0.970832	0.927195	0.972195	0.952489	0.020108	0.00760011		5
52.4	0.927917	0.970752	0.957173	0.94257	0.971564	0.927712	0.972526	0.952888	0.0201484	0.00761538		5
52.5	0.92847	0.971312	0.957726	0.94334	0.971772	0.92788	0.97306	0.953366	0.0201561	0.00761828		5
52.6	0.92892	0.971791	0.958185	0.943308	0.972321	0.928337	0.973491	0.953765	0.0202115	0.00763925		5
52.7	0.929432	0.97217	0.958629	0.943596	0.972764	0.928894	0.973896	0.954197	0.0201718	0.00762421		5
52.8	0.929729	0.972668	0.959054	0.944492	0.973067	0.929213	0.974277	0.954643	0.0201651	0.00762168		5
52.9	0.930259	0.972965	0.959588	0.944579	0.973268	0.929642	0.974804	0.955015	0.0201389	0.0076118		5
53	0.930742	0.973657	0.959957	0.945084	0.973926	0.930136	0.975074	0.955511	0.0201538	0.00761741		5
53.1	0.931164	0.974016	0.960337	0.945274	0.974635	0.930494	0.975405	0.955904	0.0202056	0.00763698		5
53.2	0.931464	0.974547	0.96084	0.945566	0.975038	0.930732	0.975797	0.956284	0.0202918	0.00766958		5
53.3	0.931966	0.974872	0.961248	0.945925	0.975332	0.931226	0.976142	0.956673	0.0202189	0.00764203		5
53.4	0.93227	0.975183	0.961626	0.946407	0.975599	0.931616	0.97654	0.957034	0.0201986	0.00763436		5
53.5	0.932819	0.975718	0.962006	0.947141	0.976112	0.931803	0.976715	0.957473	0.0201851	0.00762925		5
53.6	0.933153	0.976147	0.962347	0.946541	0.976637	0.932213	0.97716	0.957742	0.0203135	0.00767778		5
53.7	0.933518	0.976549	0.962743	0.947295	0.976854	0.932487	0.977519	0.958138	0.0202805	0.00766532		5
53.8	0.933864	0.976853	0.963045	0.947536	0.977178	0.933056	0.977729	0.958466	0.02021	0.00763865		5
53.9	0.934266	0.977327	0.963425	0.947986	0.977446	0.933267	0.977992	0.958816	0.0202133	0.00763993		5
54	0.934716	0.977706	0.963714	0.948073	0.977701	0.93345	0.978227	0.959084	0.0202213	0.00764295		5
54.1	0.934949	0.978179	0.964063	0.948542	0.9783	0.933553	0.978366	0.959422	0.0203105	0.00767665		5
54.2	0.935339	0.978546	0.96434	0.94842	0.978467	0.934083	0.978693	0.959698	0.0202756	0.00766344		5
54.3	0.935655	0.978855	0.964576	0.948913	0.978782	0.934178	0.979024	0.959998	0.0203039	0.00767417		5
54.4	0.935929	0.979214	0.964981	0.94934	0.978951	0.934544	0.979017	0.960282	0.0202291	0.00764587		5
54.5	0.936412	0.979599	0.965147	0.949596	0.979352	0.934831	0.979327	0.960609	0.0202244	0.00764411		5
54.6	0.936651	0.980046	0.966022	0.947555	0.979965	0.935065	0.97942	0.960675	0.0205442	0.00776499		5
54.7	0.936682	0.979391	0.962224	0.957096	0.978593	0.934282	0.979405	0.961096	0.0196149	0.00741372		5
54.8	0.937276	0.980616	0.966145	0.952296	0.980311	0.935579	0.979697	0.961703	0.0200629	0.00758306		5
54.9	0.937492	0.980931	0.966227	0.950603	0.9805	0.935706	0.979914	0.961625	0.0202498	0.0076537		5
55	0.937769	0.981262	0.966414	0.949652	0.980657	0.935626	0.979939	0.961617	0.0203903	0.00770682		5
55.1	0.938066	0.981522	0.966541	0.949616	0.981053	0.935809	0.980231	0.961834	0.0204493	0.00772911		5
55.2	0.938326	0.981769	0.966744	0.9499	0.981127	0.935988	0.98	0.961979	0.0203576	0.00769444		5
55.3	0.938508	0.98207	0.966761	0.950295	0.981337	0.9361	0.980355	0.962204	0.0203951	0.00770861		5
55.4	0.938666	0.982236	0.966982	0.951144	0.981619	0.936215	0.980224	0.962441	0.0203189	0.00767982		5
55.5	0.938916	0.982533	0.966966	0.950773	0.981905	0.936259	0.980455	0.962544	0.0204226	0.00771901		5
55.6	0.939053	0.982684	0.966958	0.951771	0.981953	0.936518	0.98042	0.962765	0.0202741	0.00766289		5
55.7	0.939218	0.982832	0.967177	0.951708	0.982096	0.936613	0.980576	0.962889	0.0203042	0.00767428		5
55.8	0.939472	0.983141	0.967183	0.952182	0.982308	0.936689	0.980516	0.96307	0.0202716	0.00766194		5
55.9	0.939697	0.983317	0.967352	0.951294	0.982408	0.936744	0.98069	0.963072	0.0203745	0.00770083		5
56	0.93992	0.983436	0.967434	0.952229	0.982597	0.93674	0.980548	0.963272	0.0202773	0.00766408		5
56.1	0.940078	0.983759	0.967571	0.951933	0.982962	0.936733	0.980772	0.963401	0.0204243	0.00771966		5
56.2	0.940405	0.983923	0.967625	0.952569	0.98296	0.936864	0.980733	0.963583	0.020298	0.0076719		5
56.3	0.940556	0.984116	0.967877	0.952928	0.983177	0.937007	0.981085	0.963821	0.0203303	0.00768413		5
56.4	0.940735	0.984491	0.96791	0.952726	0.983403	0.937154	0.98111	0.963933	0.0203855	0.007705		5
56.5	0.941012	0.984639	0.967888	0.952604	0.983613	0.937321	0.981313	0.964056	0.0203942	0.00770829		5
56.6	0.941281	0.9848	0.967806	0.953891	0.983797	0.937222	0.981569	0.964338	0.0203402	0.00768786		5
56.7	0.941697	0.985676	0.970825	0.950461	0.985565	0.938491	0.981765	0.964926	0.0209065	0.00790192		5
56.8	0.941811	0.985455	0.968294	0.951523	0.984258	0.937739	0.981879	0.964422	0.020596	0.00778456		5
56.9	0.942073	0.985708	0.968541	0.9538	0.984847	0.937827	0.982274	0.96501	0.0205065	0.00775071		5
57	0.942306	0.986045	0.968881	0.954594	0.984926	0.938213	0.982704	0.965381	0.0204462	0.00772795		5
57.1	0.942608	0.986354	0.969033	0.954878	0.985322	0.938563	0.982918	0.965668	0.0204367	0.00772434		5
57.2	0.942917	0.986779	0.969542	0.955312	0.985656	0.938837	0.983466	0.966073	0.0204962	0.00774682		5
57.3	0.943195	0.987088	0.969752	0.955533	0.986052	0.939064	0.983743	0.966347	0.0205345	0.0077613		5
57.4	0.943502	0.987493	0.970047	0.955178	0.9864	0.939418	0.984302	0.96662	0.0206423	0.00780206		5
57.5	0.943967	0.98793	0.97037	0.955892	0.986944	0.939749	0.984679	0.967076	0.0206408	0.00780149		5
57.6	0.94428	0.988309	0.970838	0.955379	0.987276	0.940174	0.985135	0.967342	0.0207316	0.00783582		5
57.7	0.944599	0.988775	0.971158	0.956236	0.987471	0.940688	0.985822	0.967821	0.0206967	0.0078226		5
57.8	0.94488	0.989152	0.971521	0.9559	0.988252	0.940906	0.986074	0.968098	0.020863	0.00788547		5
57.9	0.945261	0.989623	0.971881	0.957408	0.988555	0.941364	0.986697	0.968684	0.0207773	0.00785308		5
58	0.945688	0.990038	0.972107	0.957128	0.989328	0.941778	0.987074	0.96902	0.020887	0.00789454		5
58.1	0.946043	0.990479	0.972651	0.95757	0.989452	0.942291	0.987776	0.969466	0.0208765	0.00789056		5
58.2	0.946331	0.990895	0.97302	0.95755	0.989891	0.942605	0.988277	0.969796	0.0209794	0.00792948		5
58.3	0.94675	0.991334	0.973385	0.957957	0.990382	0.943214	0.988978	0.970286	0.0209951	0.00793539		5
58.4	0.947131	0.991709	0.973722	0.958557	0.990929	0.943572	0.98942	0.97072	0.021012	0.0079418		5
58.5	0.947447	0.992188	0.974352	0.959125	0.991511	0.944097	0.990128	0.971264	0.0210783	0.00796685		5
58.6	0.947992	0.992714	0.974552	0.959579	0.992026	0.944631	0.990744	0.971748	0.0210842	0.00796907		5
58.7	0.948227	0.993155	0.975118	0.959315	0.992484	0.945128	0.99122	0.972092	0.0211912	0.00800953		5
58.8	0.948603	0.993624	0.975449	0.959757	0.992685	0.945522	0.991815	0.972493	0.0212001	0.00801287		5
58.9	0.949103	0.994077	0.976052	0.960223	0.993403	0.946091	0.99232	0.973038	0.0212191	0.00802008		5
59	0.949451	0.994519	0.976373	0.960779	0.993882	0.946556	0.992993	0.973508	0.0212587	0.00803505		5
59.1	0.949888	0.994956	0.977025	0.961166	0.994372	0.947034	0.993462	0.973986	0.0212735	0.00804063		5
59.2	0.950229	0.995483	0.977319	0.9616	0.995087	0.947718	0.993996	0.97449	0.0213108	0.00805471		5
59.3	0.950597	0.995887	0.977746	0.961801	0.9955	0.948184	0.994562	0.974897	0.0213523	0.00807043		5
59.4	0.950984	0.996368	0.978276	0.962208	0.996094	0.948733	0.995398	0.975437	0.0214375	0.00810263		5
59.5	0.951412	0.996791	0.978635	0.962551	0.99635	0.94896	0.995854	0.975793	0.0214624	0.00811204		5
59.6	0.951751	0.997248	0.979072	0.963309	0.99696	0.949668	0.996345	0.976336	0.0214314	0.00810029		5
59.7	0.952269	0.997716	0.979787	0.963073	0.997158	0.950181	0.996939	0.976732	0.0214679	0.00811411		5
59.8	0.952471	0.998099	0.979899	0.963471	0.997869	0.950607	0.997502	0.977131	0.0215662	0.00815126		5
59.9	0.952978	0.998638	0.98048	0.963917	0.998401	0.951148	0.998004	0.977652	0.0215757	0.00815484		5
60	0.953291	0.999031	0.981043	0.964509	0.998996	0.95155	0.998616	0.978148	0.0216385	0.00817859		5
60.1	0.953688	0.999402	0.981353	0.964833	0.999268	0.952099	0.999078	0.978532	0.0215993	0.00816378		5
60.2	0.953951	0.999787	0.981776	0.965555	0.99989	0.952437	0.99952	0.978988	0.0216451	0.00818106		5
60.3	0.954211	1	0.982117	0.96505	1	0.952851	1	0.979176	0.0217001	0.00820187		5
60.4	0.954042	0.999779	0.981813	0.964825	0.999769	0.952747	0.9999	0.978982	0.0216828	0.00819534		5
60.5	0.952989	0.998384	0.980665	0.963503	0.999031	0.951641	0.999281	0.977928	0.021788	0.00823507		4.99
60.6	0.951084	0.996129	0.978528	0.960554	0.997266	0.949548	0.997665	0.975825	0.0219546	0.00829805		4.98
60.7	0.948262	0.992766	0.975256	0.955734	0.994131	0.946572	0.995181	0.972558	0.0221414	0.00836865		4.97
60.8	0.944413	0.988376	0.971049	0.948838	0.990397	0.942168	0.991619	0.968123	0.0226373	0.00855611		4.96
60.9	0.939685	0.983023	0.966026	0.940194	0.984661	0.936462	0.986786	0.962405	0.0231321	0.00874311		4.95
61	0.934129	0.976412	0.959908	0.929106	0.978388	0.929654	0.981167	0.955538	0.0240166	0.00907743		4.94
61.1	0.927415	0.96862	0.952468	0.916529	0.97092	0.921346	0.974003	0.947329	0.02506	0.00947179		4.93
61.2	0.919963	0.959936	0.94432	0.903929	0.962214	0.911674	0.966177	0.938316	0.0260765	0.00985599		4.92
61.3	0.912016	0.950769	0.935484	0.889277	0.953073	0.901659	0.957049	0.928475	0.0273685	0.0103443		4.9
61.4	0.903539	0.940905	0.926171	0.874395	0.943288	0.890479	0.947874	0.918093	0.0288422	0.0109013		4.86
61.5	0.894363	0.930153	0.916241	0.85829	0.932888	0.879039	0.937579	0.906936	0.0303886	0.0114858		4.83
61.6	0.884481	0.918793	0.905467	0.841806	0.921667	0.866701	0.926885	0.895114	0.032001	0.0120952		4.79
61.7	0.874207	0.906838	0.894059	0.823976	0.90978	0.853515	0.915561	0.882562	0.0339045	0.0128147		4.75
61.8	0.863298	0.894175	0.882111	0.806718	0.897466	0.840007	0.90345	0.869604	0.0354787	0.0134097		4.71
61.9	0.852201	0.881399	0.870095	0.787652	0.884456	0.825524	0.890895	0.856032	0.0376071	0.0142141		4.67
62	0.840437	0.86794	0.85733	0.768133	0.871262	0.810683	0.877627	0.841916	0.0397345	0.0150182		4.62
62.1	0.82826	0.85363	0.843792	0.747796	0.857278	0.79472	0.864051	0.827075	0.0420267	0.0158846		4.57
62.2	0.815137	0.838642	0.829446	0.727716	0.842578	0.778097	0.849161	0.811539	0.043954	0.016613		4.52
62.3	0.801692	0.822992	0.814726	0.706748	0.827356	0.760431	0.833669	0.795373	0.0460836	0.017418		4.48
62.4	0.787846	0.806907	0.799327	0.685215	0.81172	0.742406	0.817808	0.778747	0.0482722	0.0182452		4.42
62.5	0.773265	0.790151	0.783446	0.664625	0.795797	0.723897	0.801235	0.761774	0.0499904	0.0188946		4.37
62.6	0.758349	0.772804	0.766987	0.644257	0.779377	0.704846	0.784103	0.744389	0.0514851	0.0194595		4.32
62.7	0.74268	0.75474	0.750034	0.621114	0.762334	0.685306	0.766661	0.726124	0.0537158	0.0203027		4.27
62.8	0.726619	0.736318	0.732392	0.596956	0.744707	0.665345	0.748693	0.70729	0.0561152	0.0212095		4.22
62.9	0.710172	0.717672	0.714827	0.572984	0.726774	0.645395	0.730504	0.688332	0.0583735	0.0220631		4.17
63	0.693625	0.698884	0.696969	0.548258	0.70877	0.625011	0.712187	0.669101	0.0608853	0.0230125		4.11
63.1	0.676658	0.67975	0.678923	0.523962	0.690195	0.604476	0.69377	0.649676	0.0631413	0.0238652		4.05
63.2	0.659401	0.660298	0.660446	0.499674	0.671573	0.583974	0.675343	0.630101	0.0653156	0.024687		3.99
63.3	0.64185	0.640595	0.641625	0.47447	0.652521	0.563065	0.656456	0.610083	0.0676856	0.0255828		3.93
63.4	0.624144	0.620728	0.622779	0.448291	0.633684	0.541731	0.637588	0.589849	0.0704374	0.0266228		3.86
63.5	0.606531	0.60089	0.603869	0.421276	0.614489	0.520937	0.618698	0.569527	0.0733838	0.0277365		3.8
63.6	0.588739	0.581169	0.58507	0.394193	0.595023	0.49975	0.599783	0.549104	0.0763792	0.0288686		3.73
63.7	0.570553	0.560588	0.564548	0.37227	0.575148	0.478503	0.580676	0.528898	0.0773545	0.0292373		3.66
63.8	0.552768	0.541745	0.549574	0.332536	0.557494	0.458681	0.561964	0.507823	0.0851008	0.0321651		3.59
63.9	0.534404	0.520983	0.52741	0.315795	0.536894	0.436654	0.542444	0.487798	0.0841029	0.0317879		3.52
64	0.516341	0.501246	0.508455	0.29433	0.517704	0.416167	0.523405	0.468235	0.0851142	0.0321702		3.45
64.1	0.498217	0.481545	0.489332	0.274605	0.498163	0.395493	0.504646	0.448857	0.0855358	0.0323295		3.38
64.2	0.4802	0.462014	0.470557	0.254943	0.479104	0.374903	0.485746	0.429638	0.0860119	0.0325094		3.31
64.3	0.462148	0.44243	0.451522	0.235325	0.459587	0.354973	0.466987	0.410425	0.0863518	0.0326379		3.23
64.4	0.444163	0.42317	0.432795	0.217183	0.44009	0.334888	0.448339	0.391518	0.0862793	0.0326105		3.16
64.5	0.426267	0.404034	0.414113	0.198686	0.421031	0.315014	0.430015	0.372737	0.0864058	0.0326583		3.08
64.6	0.408644	0.385316	0.395647	0.180394	0.402192	0.295649	0.411841	0.35424	0.0865186	0.0327009		3
64.7	0.391073	0.366916	0.377763	0.162485	0.383412	0.276308	0.393812	0.335967	0.0865966	0.0327304		2.93
64.8	0.373816	0.348665	0.359818	0.144509	0.36479	0.257965	0.376107	0.317953	0.0866733	0.0327594		2.85
64.9	0.356498	0.330739	0.342017	0.129098	0.346425	0.239715	0.358537	0.300433	0.0859503	0.0324861		2.77
65	0.339582	0.313094	0.324653	0.114994	0.328218	0.2222	0.341035	0.283397	0.0848296	0.0320626		2.69
65.1	0.322933	0.296233	0.30779	0.101925	0.310753	0.204864	0.324377	0.266982	0.0836302	0.0316092		2.61
65.2	0.306816	0.279621	0.29143	0.0903828	0.293274	0.188368	0.307992	0.251126	0.0819806	0.0309858		2.53
65.3	0.290771	0.263672	0.275423	0.0781974	0.276164	0.172604	0.291942	0.235539	0.0806037	0.0304653		2.45
65.4	0.27507	0.248042	0.259777	0.0670423	0.259635	0.157512	0.27627	0.220478	0.0789911	0.0298558		2.37
65.5	0.259991	0.233032	0.244579	0.058066	0.243038	0.142663	0.260871	0.206034	0.0768253	0.0290372		2.29
65.6	0.245163	0.218608	0.229994	0.0502503	0.227394	0.12906	0.246091	0.192366	0.0743975	0.0281196		2.2
65.7	0.231014	0.205028	0.216779	0.0405438	0.212465	0.116192	0.2317	0.179103	0.0728264	0.0275258		2.12
65.8	0.216916	0.191065	0.200155	0.0431807	0.196107	0.103066	0.217763	0.166893	0.0670979	0.0253606		2.03
65.9	0.203556	0.178981	0.189489	0.0344886	0.182744	0.0921127	0.2044	0.15511	0.0655872	0.0247896		1.95
66	0.190575	0.166907	0.176857	0.0292308	0.168846	0.0812188	0.191379	0.143573	0.0629123	0.0237786		1.86
66.1	0.178073	0.155333	0.164827	0.0264913	0.15521	0.0711245	0.178884	0.132849	0.0596021	0.0225275		1.77
66.2	0.166156	0.144499	0.153478	0.0252558	0.142483	0.0617346	0.16698	0.122941	0.0560874	0.021199		1.69
66.3	0.154646	0.134332	0.142821	0.024048	0.130256	0.0532	0.15541	0.11353	0.0526966	0.0199175		1.6
66.4	0.143535	0.124679	0.132581	0.0238822	0.118674	0.0454214	0.144489	0.104752	0.049174	0.018586		1.52
66.5	0.133033	0.115484	0.122714	0.0244269	0.107205	0.0384903	0.134168	0.096503	0.0455985	0.0172346		1.43
66.6	0.123058	0.106861	0.113542	0.024269	0.0964614	0.0322237	0.124015	0.0886328	0.0423786	0.0160176		1.34
66.7	0.113559	0.0988709	0.104683	0.0246164	0.0865288	0.0265659	0.114631	0.0813506	0.0392497	0.014835		1.25
66.8	0.104706	0.0914895	0.0967477	0.0257335	0.0770423	0.0221057	0.105659	0.0747834	0.0360466	0.0136243		1.17
66.9	0.0962874	0.0846028	0.0890016	0.0251571	0.0683337	0.0180194	0.0972959	0.0683854	0.033436	0.0126376		1.08
67	0.0883219	0.0781269	0.0820821	0.0260887	0.0600164	0.0146255	0.0892887	0.06265	0.0306481	0.0115839		0.99
67.1	0.0809697	0.0721636	0.0752543	0.026969	0.0523815	0.0116772	0.0819968	0.0573446	0.0281041	0.0106224		0.91
67.2	0.0741447	0.0666649	0.0692395	0.0270361	0.0452905	0.00937347	0.0750003	0.0523928	0.0258709	0.00977828		0.83
67.3	0.0677843	0.0617607	0.0636907	0.0274979	0.0385407	0.00755915	0.0685197	0.0479076	0.0237811	0.00898842		0.74
67.4	0.0619838	0.0572752	0.0584928	0.0284216	0.0327906	0.00620633	0.0624378	0.043944	0.0217804	0.00823223		0.66
67.5	0.0565829	0.0532884	0.0538623	0.0287413	0.0273388	0.00519176	0.0569182	0.0402748	0.0201168	0.00760343		0.57
67.6	0.051549	0.049465	0.0493468	0.0283585	0.0227316	0.00452333	0.0517224	0.0368138	0.0185697	0.00701868		0.49
67.7	0.0470191	0.0460865	0.0454572	0.0286584	0.0186899	0.0037753	0.0471139	0.0338286	0.0172968	0.00653759		0.41
67.8	0.0430538	0.043049	0.0418483	0.0290769	0.0151682	0.00326202	0.0426191	0.0311539	0.0161593	0.00610764		0.32
67.9	0.0393184	0.0404064	0.0386371	0.0295703	0.0123719	0.00276865	0.0388433	0.0288451	0.0152265	0.00575507		0.24
68	0.0359965	0.0379931	0.0358023	0.0293374	0.0102174	0.00299147	0.0354767	0.0268307	0.014227	0.00537731		0.16
68.1	0.0327258	0.0356956	0.0330084	0.0295506	0.00845422	0.0026891	0.0321849	0.0249012	0.0134289	0.00507566		0.08
68.2	0.0296362	0.0330011	0.0299786	0.0294874	0.00675068	0.00247023	0.0289998	0.0229034	0.0126247	0.00477167		0.01
68.3	0.0265303	0.0303924	0.0269605	0.0298663	0.0057343	0.00223152	0.0268005	0.0212165	0.0119133	0.00450279		-0.07
68.4	0.0242933	0.0288407	0.0250595	0.0305058	0.00491352	0.00181773	0.0242951	0.0199608	0.0116132	0.00438937		-0.15
68.5	0.0221539	0.0268922	0.0230007	0.0300795	0.00456041	0.00200076	0.0224624	0.0187357	0.0109542	0.0041403		-0.22
68.6	0.0198216	0.0249317	0.0207429	0.0294479	0.00390665	0.00177	0.0207328	0.0173362	0.0104592	0.00395319		-0.3
68.7	0.0176751	0.0227478	0.0185124	0.0291834	0.00362038	0.00149944	0.0190673	0.0160437	0.0100114	0.00378396		-0.37
68.8	0.015538	0.0204961	0.0162605	0.0286702	0.0031933	0.00147554	0.0175335	0.0147382	0.00954995	0.00360954		-0.44
68.9	0.0139397	0.0190461	0.0145428	0.0281256	0.00300241	0.00121691	0.0164303	0.0137577	0.00926591	0.00350219		-0.52
69	0.0129734	0.0180868	0.0135095	0.0275058	0.0025682	0.00114532	0.0150175	0.0129724	0.00903673	0.00341556		-0.59
69.1	0.0116214	0.0164933	0.0121993	0.0268427	0.00252047	0.00107766	0.0145192	0.012182	0.00871733	0.00329484		-0.66
69.2	0.0101602	0.0147382	0.0102301	0.0256348	0.00205044	0.00106971	0.0131918	0.0110108	0.00829617	0.00313566		-0.73
69.3	0.00893833	0.01336	0.00874448	0.0245493	0.00190728	0.00102993	0.0126758	0.0101722	0.00794336	0.00300231		-0.8
69.4	0.00818801	0.0122132	0.00775987	0.0240677	0.00188819	0.000779304	0.0116651	0.00950877	0.00777825	0.0029399		-0.87
69.5	0.00740982	0.0113177	0.00672655	0.0228164	0.00158996	0.000962286	0.0113519	0.00888209	0.00740394	0.00279843		-0.94
69.6	0.00700559	0.0107394	0.00608705	0.021648	0.00143488	0.000982184	0.0107291	0.00837516	0.00703837	0.00266026		-1.01
69.7	0.0065178	0.00952675	0.00514535	0.0209217	0.00124877	0.000950362	0.0105049	0.0078308	0.00684346	0.00258658		-1.07
69.8	0.00543761	0.00825829	0.00373768	0.0194533	0.000931431	0.00104583	0.009996	0.00698002	0.00646793	0.00244465		-1.14
69.9	0.00495208	0.0074685	0.00284471	0.0183164	0.000945769	0.00121292	0.00955824	0.00647124	0.00611655	0.00231184		-1.21
70	0.00496836	0.00707959	0.00257372	0.0176967	0.000843132	0.00121295	0.00917036	0.00622068	0.00591609	0.00223607		-1.27
70.1	0.00470121	0.00646332	0.00186791	0.0167769	0.000847952	0.00137608	0.00913122	0.00588066	0.00566785	0.00214225		-1.34
70.2	0.00444105	0.00580916	0.0012869	0.0160032	0.000695218	0.00147158	0.008633	0.00547716	0.005453	0.00206104		-1.41
70.3	0.00401826	0.00499943	0.000602584	0.0148309	0.000535356	0.00169038	0.00848352	0.00502292	0.00516342	0.00195159		-1.47
70.4	0.00366052	0.00416375	-0.000352747	0.0142112	0.000554477	0.00172224	0.0082095	0.00459556	0.00509335	0.00192511		-1.54
70.5	0.00343057	0.00382071	-0.000797294	0.0135244	0.000564018	0.00182569	0.00803514	0.00434331	0.00493415	0.00186493		-1.6
70.6	0.00382546	0.00374095	-0.000803156	0.0130349	0.000532988	0.00165857	0.00769703	0.00424096	0.00475326	0.00179656		-1.67
70.7	0.00376041	0.00337795	-0.00117165	0.012202	0.000680918	0.00180182	0.00781093	0.00406605	0.00456077	0.00172381		-1.73
70.8	0.00348628	0.00264403	-0.00182477	0.0116494	0.000566394	0.00202464	0.00761162	0.0037368	0.0045239	0.00170987		-1.8
70.9	0.00322148	0.00205967	-0.00237069	0.0110099	0.000645121	0.0016546	0.00737322	0.00337046	0.00446197	0.00168647		-1.86
71	0.00327724	0.00181035	-0.00286202	0.0105994	0.000554469	0.00159889	0.00725932	0.0031768	0.0044623	0.00168659		-1.93
71.1	0.00356295	0.00170266	-0.00294777	0.0104454	0.0010221	0.00195301	0.0069853	0.00324624	0.00434505	0.00164227		-1.99
71.2	0.00375808	0.00164282	-0.00292832	0.0098731	0.000940972	0.00185753	0.00715612	0.00318576	0.0042304	0.00159894		-2.06
71.3	0.00382313	0.00134367	-0.00327146	0.00950992	0.00128455	0.00210819	0.00693546	0.00310478	0.00416894	0.00157571		-2.12
71.4	0.00352578	0.000783224	-0.00373545	0.0090599	0.00130125	0.00179386	0.00687142	0.0028	0.00420966	0.0015911		-2.19
71.5	0.00358153	0.000561806	-0.00412931	0.00878757	0.00115094	0.00208034	0.00675398	0.00268384	0.00424781	0.00160552		-2.25
71.6	0.00385332	0.000667563	-0.00406889	0.00858229	0.00113901	0.00198484	0.00677174	0.00270427	0.00419141	0.0015842		-2.32
71.7	0.00406935	0.000705442	-0.00400062	0.00844811	0.00131557	0.00217982	0.00652621	0.00274913	0.00409477	0.00154768		-2.38
71.8	0.00422732	0.000454126	-0.00416635	0.0083573	0.00153507	0.0023111	0.00638029	0.00272841	0.00411452	0.00155514		-2.45
71.9	0.00416693	0.000258684	-0.00441006	0.00780468	0.00185716	0.00196494	0.00647639	0.00258839	0.00408549	0.00154417		-2.51
72	0.00406006	-7.83633e-05	-0.00475905	0.00780074	0.00185002	0.00226336	0.00617035	0.00247245	0.00415969	0.00157221		-2.58
72.1	0.00412976	-2.65064e-05	-0.00473566	0.00751257	0.00194544	0.00225541	0.00609206	0.0024533	0.00407789	0.0015413		-2.64
72.2	0.00452466	-1.45654e-05	-0.00456993	0.00787576	0.00184285	0.00204053	0.0060814	0.0025401	0.0041385	0.00156421		-2.71
72.3	0.00460131	9.40589e-06	-0.00453874	0.0072797	0.00180706	0.00215194	0.00604579	0.0024795	0.00400373	0.00151327		-2.77
72.4	0.00455255	-0.00034964	-0.00472588	0.007031	0.00206473	0.00210422	0.00576822	0.00234931	0.00399886	0.00151143		-2.84
72.5	0.0044573	-0.000612864	-0.00509049	0.00698362	0.00209575	0.00206839	0.00596037	0.00226601	0.00414688	0.00156738		-2.9
72.6	0.00425522	-0.000778409	-0.00507686	0.00698365	0.00217687	0.00217585	0.00587497	0.00223018	0.00413181	0.00156168		-2.97
72.7	0.00438064	-0.000670705	-0.00498523	0.00683758	0.00208144	0.00206043	0.00574329	0.00220678	0.00405625	0.00153312		-3.03
72.8	0.00479414	0.000158974	-0.00221473	-0.00329125	0.00351777	0.00294371	0.00566501	0.00165337	0.00348194	0.00131605		-3.1
72.9	0.00437135	-0.00118725	-0.00659568	0.0169151	0.00174503	0.00178591	0.00533762	0.00319601	0.00722686	0.0027315		-3.16
73	0.00438296	-0.00125508	-0.00505735	0.00844417	0.00216734	0.00199676	0.00534114	0.00228856	0.00443877	0.0016777		-3.23
73.1	0.00423893	-0.00147842	-0.00552723	0.00713361	0.00213394	0.00184163	0.00514187	0.00192633	0.00428178	0.00161836		-3.29
73.2	0.00440853	-0.00156421	-0.00523285	0.00639943	0.00195976	0.00175404	0.00500663	0.00181876	0.00406296	0.00153565		-3.36
73.3	0.00441315	-0.00143057	-0.00537515	0.00656126	0.00217448	0.00175805	0.00483581	0.00184815	0.00409795	0.00154888		-3.42
73.4	0.00449912	-0.00163001	-0.00526206	0.00635603	0.00219834	0.00175804	0.00468278	0.00180032	0.00404457	0.0015287		-3.49
73.5	0.00445729	-0.00185739	-0.00557208	0.00572441	0.00233197	0.00164665	0.00455824	0.00161273	0.00403846	0.0015264		-3.55
73.6	0.00421571	-0.00201494	-0.00578653	0.00571655	0.00202417	0.00148749	0.00454756	0.00145572	0.00408558	0.0015442		-3.62
73.7	0.00428076	-0.00196906	-0.00580214	0.00474157	0.00191682	0.00145168	0.00413118	0.00125012	0.00387853	0.00146595		-3.69
73.8	0.00455256	-0.00187732	-0.00592496	0.00514418	0.00202895	0.00139201	0.00402799	0.00133477	0.00399219	0.00150891		-3.75
73.9	0.00454557	-0.00187133	-0.00576118	0.00542834	0.00183093	0.00139598	0.00391054	0.00135412	0.00397031	0.00150064		-3.82
74	0.00459435	-0.00198901	-0.00597955	0.00470603	0.00197886	0.00120101	0.0039319	0.00120623	0.00394967	0.00149283		-3.88
74.1	0.00461759	-0.0020628	-0.00615113	0.00439812	0.00210293	0.00108964	0.00360452	0.00108555	0.00393934	0.00148893		-3.95
74.2	0.00474999	-0.00192917	-0.00621157	0.00428762	0.00189775	0.00107769	0.00371125	0.00108337	0.00394909	0.00149262		-4.01
74.3	0.0050938	-0.00182945	-0.00594446	0.00437054	0.00197647	0.00116918	0.00373616	0.00122461	0.0039257	0.00148377		-4.08
74.4	0.00544225	-0.00164399	-0.00573778	0.00420081	0.00188817	0.00110156	0.00368279	0.00127626	0.00386931	0.00146246		-4.14
74.5	0.00584412	-0.00135877	-0.00545899	0.00490344	0.0022079	0.00110551	0.00402443	0.00160966	0.00395812	0.00149603		-4.21
74.6	0.0059928	-0.00139069	-0.00520554	0.00443761	0.00221266	0.00118509	0.00390698	0.00159127	0.00384008	0.00145141		-4.28
74.7	0.00625296	-0.00116331	-0.00504175	0.00404684	0.00211249	0.00147159	0.00409204	0.00168155	0.00378217	0.00142952		-4.35
74.8	0.0066595	-0.00126504	-0.00601854	0.00974282	0.00150643	0.00130448	0.00438387	0.0023305	0.0052004	0.00196557		-4.41
74.9	0.0073471	-0.000158131	-0.00230051	-0.00215837	0.00320046	0.00212808	0.00457959	0.00180546	0.00357963	0.00135297		-4.48
75	0.00760493	-0.000253851	-0.00340401	0.0031113	0.00260634	0.00221957	0.00474686	0.00237588	0.00350964	0.00132652		-4.54
75.1	0.00794409	-2.45205e-05	-0.00287566	0.00435079	0.00297379	0.00237475	0.00497818	0.00281735	0.00351215	0.00132747		-4.61
75.2	0.00822054	0.000174932	-0.00241357	0.00441394	0.00309069	0.00263737	0.00539098	0.00307355	0.00347274	0.00131257		-4.67
75.3	0.0087432	0.000587782	-0.00177408	0.00480867	0.0032744	0.002888	0.00547284	0.00342869	0.00341034	0.00128899		-4.74
75.4	0.00967475	0.00155505	-0.000867458	0.00553499	0.00389951	0.00359623	0.00625221	0.00423504	0.00339332	0.00128255		-4.8
75.5	0.0108153	0.00283947	0.000709827	0.00742179	0.00497554	0.00490927	0.00704223	0.00553049	0.00329054	0.00124371		-4.86
75.6	0.0121882	0.00429936	0.00226566	0.00915465	0.00620908	0.00684693	0.00862589	0.00708425	0.00327898	0.00123934		-4.91
75.7	0.0139258	0.00613025	0.00406913	0.0119968	0.00749985	0.00844242	0.0100956	0.00887998	0.00340231	0.00128595		-4.96
75.8	0.0158586	0.00816856	0.00618064	0.013698	0.00907456	0.0103443	0.011964	0.0107555	0.00333608	0.00126092		-5
75.9	0.0179469	0.010159	0.00810691	0.0159638	0.0108592	0.0120153	0.0136509	0.0126717	0.00342762	0.00129552		-5
76	0.0203187	0.0120158	0.010158	0.0188374	0.0128968	0.0136387	0.0149285	0.0146848	0.00367313	0.00138831		-5
76.1	0.0228856	0.0139982	0.0123865	0.0215769	0.0148604	0.0152263	0.0168858	0.0168314	0.00394593	0.00149142		-5
76.2	0.0257359	0.0159708	0.014769	0.0238585	0.017473	0.0169969	0.0185798	0.0190548	0.00413431	0.00156262		-5
76.3	0.0285746	0.018013	0.0171905	0.0261243	0.0195536	0.0185208	0.0202559	0.0211761	0.00439017	0.00165933		-5
76.4	0.0320475	0.020161	0.019848	0.0291282	0.0220445	0.0206136	0.0219606	0.0236862	0.00486139	0.00183743		-5
76.5	0.0356016	0.0226122	0.0228505	0.0316347	0.024626	0.0223643	0.0241634	0.0262647	0.00521738	0.00197198		-5
76.6	0.039574	0.0251192	0.0258745	0.0348005	0.0278566	0.0243815	0.026256	0.0291232	0.00577848	0.00218406		-5
76.7	0.0437368	0.0279492	0.0293547	0.0385149	0.0313639	0.0270792	0.0288823	0.0324116	0.00628166	0.00237425		-5
76.8	0.0481342	0.0311523	0.0328778	0.0423517	0.0348497	0.0303617	0.03174	0.0359239	0.00673365	0.00254508		-5
76.9	0.0526965	0.0342357	0.0365802	0.0452411	0.0389058	0.0332582	0.0348326	0.0393929	0.00712232	0.00269199		-5
77	0.0575701	0.0378136	0.040579	0.0492713	0.0428926	0.0364851	0.0381138	0.0432465	0.00764073	0.00288792		-5
77.1	0.0625669	0.0415532	0.0446675	0.0531555	0.0471706	0.040245	0.0416156	0.047282	0.00805627	0.00304498		-5
77.2	0.0677356	0.0453785	0.0488945	0.0579515	0.0515893	0.0442955	0.045338	0.0515976	0.00855662	0.0032341		-5
77.3	0.0728601	0.0493992	0.0530844	0.0620647	0.056249	0.0484891	0.0491922	0.0559055	0.00890574	0.00336605		-5
77.4	0.0782308	0.0533283	0.0575979	0.0661897	0.0610256	0.0527584	0.0533666	0.0603568	0.00928764	0.0035104		-5
77.5	0.0836085	0.0576542	0.0620627	0.0698369	0.0654873	0.0568127	0.0574556	0.0647026	0.00962488	0.00363786		-5
77.6	0.0891605	0.0617746	0.0667107	0.074408	0.0698774	0.0610701	0.0615446	0.0692209	0.0100998	0.00381736		-5
77.7	0.0947729	0.0662461	0.0713159	0.0792553	0.0748855	0.0655621	0.0661461	0.0740263	0.010489	0.00396448		-5
77.8	0.100385	0.07056	0.0761141	0.0828474	0.0798888	0.0700105	0.070744	0.07865	0.0108058	0.00408422		-5
77.9	0.106144	0.0750176	0.0808518	0.087375	0.0850209	0.0747333	0.075406	0.0835069	0.0111908	0.00422973		-5
78	0.112063	0.0796147	0.0858411	0.0912157	0.0901912	0.0791657	0.0799647	0.0882937	0.0116272	0.00439465		-5
78.1	0.117887	0.0842159	0.090731	0.0954749	0.0949821	0.0838328	0.084794	0.093131	0.0119928	0.00453285		-5
78.2	0.123857	0.088821	0.0958002	0.0997341	0.100114	0.0883249	0.0898474	0.0980712	0.0124176	0.0046934		-5
78.3	0.129811	0.0936854	0.100795	0.104258	0.105039	0.0930159	0.0947656	0.103053	0.0128039	0.00483941		-5
78.4	0.13586	0.0984401	0.105937	0.108596	0.110398	0.0981844	0.099876	0.108184	0.0131657	0.00497618		-5
78.5	0.141974	0.103243	0.111056	0.112448	0.11548	0.103134	0.105218	0.113222	0.0135553	0.0051234		-5
78.6	0.148048	0.108253	0.116241	0.116289	0.120426	0.108211	0.110236	0.118243	0.0139375	0.00526787		-5
78.7	0.154174	0.113007	0.121468	0.120892	0.125646	0.113069	0.115698	0.123422	0.0143536	0.00542517		-5
78.8	0.160395	0.118023	0.126771	0.124871	0.131	0.118158	0.120894	0.128587	0.0147999	0.00559383		-5
78.9	0.166644	0.1229	0.132111	0.129082	0.136192	0.123422	0.126339	0.133813	0.0152301	0.00575644		-5
79	0.172832	0.127983	0.137422	0.133286	0.141319	0.128364	0.132093	0.139043	0.0156382	0.0059107		-5
79.1	0.179162	0.132973	0.1427	0.137151	0.146377	0.133771	0.137492	0.144232	0.0161186	0.00609225		-5
79.2	0.18549	0.138093	0.1482	0.141236	0.151502	0.138681	0.143168	0.149482	0.016616	0.00628027		-5
79.3	0.191769	0.143127	0.15364	0.145578	0.156696	0.143758	0.14851	0.154726	0.0170999	0.00646314		-5
79.4	0.197969	0.148261	0.158986	0.149999	0.161967	0.14903	0.154485	0.1601	0.0174886	0.00661005		-5
79.5	0.204283	0.153315	0.164533	0.154101	0.167247	0.153916	0.160001	0.165342	0.0180316	0.0068153		-5
79.6	0.210476	0.158576	0.169984	0.15868	0.172322	0.158945	0.165617	0.170657	0.0184427	0.0069707		-5
79.7	0.216616	0.163668	0.175515	0.162729	0.177242	0.163767	0.171165	0.175815	0.0189404	0.00715878		-5
79.8	0.222865	0.168821	0.180953	0.167656	0.182436	0.168402	0.177016	0.181164	0.0193887	0.00732822		-5
79.9	0.228993	0.173985	0.186391	0.172507	0.187826	0.173694	0.182585	0.186569	0.0197448	0.00746283		-5
80	0.23514	0.178985	0.191854	0.177867	0.193077	0.178707	0.188026	0.191951	0.0200989	0.00759668		-5
80.1	0.241107	0.184226	0.197373	0.182474	0.198398	0.183331	0.194059	0.197281	0.0204804	0.00774086		-5
80.2	0.24708	0.18927	0.202739	0.18757	0.203558	0.188245	0.199272	0.202533	0.0208171	0.00786811		-5
80.3	0.253076	0.19436	0.208227	0.192725	0.208743	0.192824	0.204909	0.207838	0.0211796	0.00800513		-5
80.4	0.258904	0.199348	0.213636	0.198038	0.213877	0.197659	0.210539	0.213143	0.021447	0.00810621		-5
80.5	0.264616	0.204416	0.219015	0.203363	0.218998	0.202135	0.216005	0.218364	0.0217126	0.00820658		-5
80.6	0.270393	0.209382	0.224328	0.207851	0.22408	0.207021	0.221717	0.223539	0.0220566	0.0083366		-5
80.7	0.276015	0.21431	0.229674	0.213058	0.229152	0.21168	0.227002	0.228699	0.0223016	0.00842923		-5
80.8	0.281588	0.21924	0.234942	0.218371	0.234091	0.216144	0.232543	0.233846	0.0225404	0.00851946		-5
80.9	0.286961	0.224091	0.240226	0.223763	0.239116	0.220732	0.23771	0.238943	0.0226995	0.0085796		-5
81	0.29249	0.229041	0.245449	0.229692	0.244279	0.225021	0.242988	0.244137	0.0228875	0.00865067		-5
81.1	0.297703	0.233839	0.25058	0.23478	0.249382	0.229565	0.248137	0.249141	0.0230397	0.00870819		-5
81.2	0.302969	0.238578	0.255671	0.240089	0.254493	0.234065	0.253404	0.254181	0.0232015	0.00876935		-5
81.3	0.308193	0.243279	0.260875	0.245343	0.259282	0.238314	0.258472	0.259108	0.0233999	0.00884433		-5
81.4	0.313174	0.24793	0.265706	0.250842	0.264485	0.242464	0.263337	0.263991	0.0235118	0.00888662		-5
81.5	0.318078	0.252645	0.270637	0.256005	0.269107	0.246677	0.268241	0.26877	0.0236155	0.00892583		-5
81.6	0.323033	0.257318	0.275531	0.261365	0.274139	0.250903	0.273173	0.273637	0.0237266	0.00896782		-5
81.7	0.327927	0.261837	0.280352	0.266323	0.278736	0.254862	0.278124	0.278309	0.0239134	0.0090384		-5
81.8	0.332534	0.266402	0.284903	0.270551	0.283725	0.258725	0.282714	0.282794	0.0240736	0.00909896		-5
81.9	0.337038	0.26997	0.286326	0.288969	0.286913	0.261912	0.287138	0.288324	0.0238582	0.00901754		-5
82	0.341772	0.275495	0.29503	0.271897	0.293073	0.266707	0.291964	0.290848	0.0251482	0.00950514		-5
82.1	0.346128	0.279827	0.298434	0.283909	0.297731	0.270678	0.296366	0.296153	0.0243949	0.00922041		-5
82.2	0.350548	0.284294	0.303053	0.289502	0.302183	0.274414	0.300985	0.300711	0.0244205	0.0092301		-5
82.3	0.354809	0.288431	0.307104	0.294831	0.306692	0.278245	0.305355	0.305067	0.0244338	0.0092351		-5
82.4	0.358993	0.292691	0.311454	0.299055	0.311104	0.281775	0.309441	0.309216	0.0245482	0.00927835		-5
82.5	0.362935	0.296845	0.315384	0.303519	0.315382	0.285435	0.313537	0.313291	0.0245466	0.00927774		-5
82.6	0.367032	0.30104	0.319461	0.307506	0.31982	0.289123	0.317868	0.317407	0.0246266	0.00930798		-5
82.7	0.3709	0.304921	0.323107	0.311445	0.324134	0.292589	0.321786	0.321269	0.024703	0.00933684		-5
82.8	0.374768	0.308896	0.327061	0.315902	0.32838	0.295828	0.325758	0.325227	0.0247854	0.00936799		-5
82.9	0.378529	0.312932	0.330808	0.319356	0.33252	0.2996	0.329619	0.329052	0.0247814	0.00936648		-5
83	0.382164	0.31679	0.334367	0.322703	0.336373	0.302771	0.333541	0.332673	0.0248748	0.00940179		-5
83.1	0.385942	0.320507	0.33802	0.327156	0.340484	0.30622	0.337352	0.336526	0.0249109	0.00941544		-5
83.2	0.389507	0.324382	0.34174	0.33119	0.344712	0.309734	0.341132	0.340342	0.0248806	0.00940397		-5
83.3	0.393529	0.328365	0.345322	0.335125	0.348756	0.31306	0.345032	0.34417	0.0250293	0.00946019		-5
83.4	0.397173	0.332097	0.349116	0.338745	0.352791	0.316577	0.349135	0.347948	0.0250647	0.00947357		-5
83.5	0.401108	0.336145	0.352949	0.342491	0.356742	0.320286	0.35305	0.351824	0.0251114	0.00949123		-5
83.6	0.405016	0.340041	0.35672	0.34619	0.361025	0.32401	0.356986	0.355712	0.0251761	0.00951568		-5
83.7	0.408895	0.344313	0.360721	0.350721	0.365171	0.327734	0.361199	0.359822	0.0251413	0.00950251		-5
83.8	0.412998	0.348519	0.36487	0.354842	0.36986	0.331836	0.365449	0.364053	0.0251528	0.00950687		-5
83.9	0.417265	0.353274	0.370997	0.351013	0.375185	0.336495	0.369708	0.367705	0.0257809	0.00974425		-5
84	0.421	0.356973	0.372136	0.369104	0.378542	0.340024	0.37378	0.37308	0.0248176	0.00938017		-5
84.1	0.425216	0.361453	0.377398	0.368638	0.383338	0.344556	0.378317	0.376988	0.024937	0.0094253		-5
84.2	0.429396	0.36603	0.381539	0.371982	0.387695	0.349108	0.382662	0.381202	0.0248739	0.00940143		-5
84.3	0.433514	0.370541	0.385885	0.375885	0.39245	0.353791	0.386904	0.385567	0.0247569	0.00935721		-5
84.4	0.437703	0.375113	0.39013	0.380583	0.397133	0.358717	0.391406	0.390112	0.0245536	0.0092804		-5
84.5	0.441749	0.379596	0.394349	0.384799	0.401731	0.363285	0.395499	0.39443	0.0244145	0.00922783		-5
84.6	0.445821	0.384103	0.398751	0.389326	0.406512	0.367916	0.399812	0.398892	0.0242592	0.0091691		-5
84.7	0.449929	0.388848	0.403171	0.394548	0.411194	0.372989	0.404271	0.403564	0.0239486	0.00905172		-5
84.8	0.454196	0.393372	0.407461	0.399313	0.416025	0.378054	0.408616	0.408148	0.0237529	0.00897776		-5
84.9	0.45838	0.397991	0.411832	0.404409	0.420403	0.382924	0.412905	0.412692	0.0235177	0.00888884		-5
85	0.462494	0.402652	0.416345	0.410026	0.425113	0.387858	0.417186	0.417382	0.0232333	0.00878137		-5
85.1	0.466538	0.407245	0.420726	0.414625	0.429725	0.392732	0.421513	0.421872	0.0229993	0.00869291		-5
85.2	0.470673	0.411926	0.425041	0.41933	0.434521	0.397502	0.425787	0.426397	0.0228138	0.00862282		-5
85.3	0.47488	0.416563	0.429625	0.425006	0.439247	0.402838	0.430172	0.43119	0.0224843	0.00849825		-5
85.4	0.478915	0.421194	0.433988	0.429905	0.443785	0.407465	0.434428	0.435669	0.022281	0.00842143		-5
85.5	0.482999	0.425797	0.438521	0.435301	0.44844	0.412387	0.438763	0.440315	0.0220206	0.008323		-5
85.6	0.486929	0.430436	0.442924	0.440361	0.452878	0.417313	0.443001	0.444835	0.0217119	0.00820635		-5
85.7	0.490964	0.435003	0.447119	0.445872	0.457681	0.422235	0.447176	0.449436	0.0214631	0.00811228		-5
85.8	0.494976	0.43969	0.451658	0.450482	0.462186	0.427264	0.45129	0.453935	0.0211771	0.0080042		-5
85.9	0.498916	0.444305	0.456063	0.456739	0.466836	0.432058	0.455685	0.458657	0.0208981	0.00789874		-5
86	0.502802	0.448795	0.46044	0.461641	0.471269	0.437052	0.459834	0.463119	0.0205995	0.00778587		-5
86.1	0.50677	0.453364	0.4647	0.467337	0.475657	0.441938	0.463909	0.467668	0.0203408	0.0076881		-5
86.2	0.510533	0.457877	0.469233	0.472725	0.480056	0.446684	0.468091	0.472171	0.0200554	0.00758022		-5
86.3	0.514399	0.462289	0.473388	0.478161	0.484442	0.451491	0.472229	0.476628	0.0198216	0.00749185		-5
86.4	0.518169	0.466904	0.477732	0.483052	0.488865	0.456317	0.476297	0.481048	0.0195291	0.00738132		-5
86.5	0.521846	0.471216	0.481925	0.488586	0.493356	0.460941	0.48023	0.485443	0.0193219	0.00730299		-5
86.6	0.525624	0.475602	0.486111	0.493777	0.497414	0.465739	0.484532	0.489828	0.0190569	0.00720281		-5
86.7	0.52925	0.479932	0.490432	0.498766	0.501637	0.470689	0.488486	0.49417	0.0187432	0.00708427		-5
86.8	0.53285	0.484222	0.49448	0.503341	0.505684	0.475141	0.492333	0.498293	0.0185221	0.00700068		-5
86.9	0.536477	0.488364	0.498605	0.508331	0.510071	0.479752	0.496596	0.502599	0.0183165	0.00692298		-5
87	0.540112	0.492612	0.502664	0.513553	0.51434	0.484479	0.500411	0.506882	0.0181178	0.00684788		-5
87.1	0.543485	0.496613	0.506743	0.518507	0.518677	0.48886	0.504404	0.511041	0.0179321	0.00677768		-5
87.2	0.546995	0.500756	0.510592	0.523216	0.522896	0.493261	0.508137	0.515122	0.0177739	0.0067179		-5
87.3	0.550501	0.504591	0.514634	0.528047	0.526763	0.497896	0.511999	0.519204	0.0175841	0.00664618		-5
87.4	0.553771	0.508697	0.518578	0.532113	0.530748	0.502109	0.515831	0.523121	0.0173291	0.00654977		-5
87.5	0.557161	0.512319	0.522419	0.537	0.534742	0.506526	0.519593	0.527108	0.0172244	0.00651021		-5
87.6	0.560568	0.516137	0.526139	0.541449	0.539003	0.510966	0.52307	0.531047	0.0171089	0.00646656		-5
87.7	0.563702	0.519924	0.530097	0.545909	0.54289	0.514901	0.526981	0.534915	0.0169539	0.00640798		-5
87.8	0.56701	0.523438	0.533704	0.549983	0.546855	0.518992	0.530052	0.538576	0.0169128	0.00639244		-5
87.9	0.570311	0.52711	0.537385	0.553843	0.550542	0.523328	0.534074	0.54237	0.0166746	0.0063024		-5
88	0.573459	0.530606	0.540984	0.558324	0.554412	0.527275	0.53749	0.546078	0.0166419	0.00629006		-5
88.1	0.576548	0.533943	0.544595	0.562196	0.55832	0.531226	0.540907	0.549676	0.0165541	0.00625686		-5
88.2	0.579657	0.537309	0.548244	0.566814	0.562276	0.535337	0.544416	0.553436	0.0165359	0.00624998		-5
88.3	0.5827	0.540598	0.551633	0.569601	0.565754	0.538957	0.547821	0.556724	0.0163451	0.00617787		-5
88.4	0.585854	0.543793	0.555137	0.573935	0.569486	0.542506	0.55107	0.560255	0.0164532	0.00621871		-5
88.5	0.588767	0.547002	0.558568	0.577267	0.573163	0.54664	0.554206	0.563659	0.01627	0.00614949		-5
88.6	0.591783	0.55001	0.561859	0.581281	0.576868	0.550142	0.557519	0.567066	0.0163537	0.00618112		-5
88.7	0.594779	0.55302	0.565267	0.585043	0.580375	0.553711	0.560708	0.570415	0.0163767	0.00618981		-5
88.8	0.597644	0.556045	0.56848	0.588556	0.583756	0.557005	0.563775	0.573609	0.0163871	0.00619375		-5
88.9	0.600454	0.558857	0.571832	0.592231	0.587216	0.560594	0.566893	0.576868	0.0163988	0.00619815		-5
89	0.603398	0.561739	0.574914	0.595204	0.590697	0.563865	0.569864	0.579954	0.0164084	0.00620178		-5
89.1	0.606208	0.564517	0.578151	0.598993	0.593925	0.567275	0.572879	0.583135	0.0164747	0.00622684		-5
89.2	0.609059	0.567352	0.581186	0.60225	0.597356	0.570601	0.57564	0.586206	0.0165318	0.00624845		-5
89.3	0.611767	0.569835	0.584171	0.605917	0.600696	0.573665	0.578726	0.589254	0.0166945	0.00630994		-5
89.4	0.614536	0.572577	0.587326	0.608755	0.60382	0.576752	0.581302	0.592153	0.0167042	0.00631361		-5
89.5	0.617208	0.575261	0.590268	0.612078	0.606909	0.579589	0.58411	0.595061	0.0168065	0.00635227		-5
89.6	0.619977	0.577709	0.593171	0.615264	0.610021	0.582517	0.586566	0.597889	0.016985	0.00641974		-5
89.7	0.622785	0.580251	0.596032	0.618497	0.613017	0.585458	0.589591	0.600804	0.0170871	0.00645831		-5
89.8	0.625345	0.582737	0.5989	0.621868	0.615866	0.588195	0.591996	0.603558	0.0172547	0.00652166		-5
89.9	0.627938	0.585228	0.601787	0.624667	0.61887	0.590722	0.594445	0.606236	0.017374	0.00656677		-5
90	0.63063	0.587489	0.6044	0.627457	0.621879	0.593511	0.596836	0.608886	0.0175407	0.00662975		-5
90.1	0.633118	0.590008	0.607211	0.63013	0.62478	0.596073	0.599295	0.611516	0.0175973	0.00665115		-5
90.2	0.635692	0.592276	0.609923	0.633295	0.627486	0.598528	0.601555	0.614108	0.0178299	0.00673909		-5
90.3	0.638319	0.594546	0.612471	0.63596	0.630289	0.60082	0.603908	0.616616	0.0180161	0.00680943		-5
90.4	0.640872	0.596755	0.615181	0.638869	0.632933	0.603088	0.606068	0.619109	0.018244	0.00689557		-5
90.5	0.643267	0.599035	0.617632	0.641506	0.635562	0.605149	0.608292	0.621492	0.0184085	0.00695775		-5
90.6	0.645713	0.601195	0.620262	0.644269	0.638313	0.607385	0.61031	0.623921	0.0186397	0.00704516		-5
90.7	0.648129	0.603395	0.622581	0.646519	0.640863	0.609287	0.612224	0.626143	0.0188118	0.00711018		-5
90.8	0.650555	0.605449	0.624981	0.649649	0.643352	0.611607	0.614445	0.628577	0.0190652	0.00720597		-5
90.9	0.653054	0.607529	0.627451	0.652006	0.645845	0.613114	0.616217	0.630745	0.0193625	0.00731835		-5
91	0.655496	0.610427	0.632834	0.637432	0.649587	0.615824	0.618242	0.631406	0.0173464	0.00655632		-5
91.1	0.657605	0.611622	0.631676	0.664448	0.65077	0.616851	0.619751	0.636103	0.0213613	0.00807382		-5
91.2	0.659928	0.613686	0.634275	0.661041	0.653087	0.618573	0.621495	0.637441	0.0203797	0.00770281		-5
91.3	0.662153	0.615613	0.636265	0.661886	0.655408	0.620141	0.623175	0.639235	0.0203684	0.00769853		-5
91.4	0.664416	0.61746	0.638535	0.663418	0.657701	0.621665	0.62468	0.641125	0.0205348	0.00776144		-5
91.5	0.666488	0.619306	0.640463	0.665747	0.659753	0.622759	0.626413	0.64299	0.0208262	0.00787157		-5
91.6	0.668621	0.621217	0.642425	0.66757	0.662034	0.624438	0.627673	0.644854	0.0210262	0.00794717		-5
91.7	0.670623	0.62292	0.644246	0.670519	0.664069	0.625723	0.629171	0.646753	0.0214479	0.00810655		-5
91.8	0.672818	0.624763	0.64632	0.672354	0.666111	0.627044	0.630602	0.648573	0.0216772	0.00819321		-5
91.9	0.674814	0.626436	0.647886	0.674308	0.66813	0.628206	0.631819	0.650228	0.0219855	0.00830973		-5
92	0.676814	0.628158	0.64973	0.677565	0.670232	0.629332	0.632972	0.652115	0.0225503	0.00852322		-5
92.1	0.678751	0.629783	0.651493	0.679487	0.672243	0.630566	0.634228	0.653793	0.0228311	0.00862936		-5
92.2	0.680728	0.631444	0.653148	0.681516	0.67431	0.631712	0.635559	0.655488	0.0231474	0.0087489		-5
92.3	0.682696	0.63307	0.655059	0.682748	0.676118	0.632865	0.63657	0.657018	0.0233273	0.0088169		-5
92.4	0.684777	0.634835	0.656583	0.685207	0.678003	0.633888	0.638047	0.658763	0.0237045	0.00895944		-5
92.5	0.68677	0.636451	0.658553	0.686841	0.680181	0.635137	0.639289	0.66046	0.0239676	0.00905889		-5
92.6	0.68884	0.638166	0.660188	0.689565	0.682219	0.63647	0.640869	0.662331	0.0243512	0.00920388		-5
92.7	0.690891	0.639877	0.662105	0.691199	0.684163	0.637847	0.642289	0.664053	0.02453	0.00927148		-5
92.8	0.693056	0.641682	0.663902	0.693307	0.686442	0.639323	0.643841	0.665936	0.0248127	0.00937833		-5
92.9	0.695147	0.643617	0.666006	0.694732	0.68864	0.640843	0.645531	0.667788	0.0248935	0.00940885		-5
93	0.697089	0.644795	0.665581	0.708267	0.689596	0.641949	0.647065	0.67062	0.0275294	0.0104051		-5
93.1	0.699598	0.647348	0.670399	0.693263	0.692676	0.644416	0.649182	0.670983	0.0242414	0.00916238		-5
93.2	0.701709	0.649287	0.671693	0.700112	0.695127	0.646242	0.651054	0.673604	0.0251925	0.00952186		-5
93.3	0.703809	0.651295	0.673961	0.703246	0.697353	0.648152	0.652915	0.675819	0.0254766	0.00962924		-5
93.4	0.706197	0.653477	0.676045	0.706053	0.69987	0.650141	0.654891	0.678096	0.0257411	0.00972924		-5
93.5	0.708325	0.655491	0.678235	0.707616	0.702244	0.65272	0.656844	0.680211	0.0256374	0.00969001		-5
93.6	0.710792	0.657709	0.680414	0.711177	0.704685	0.654825	0.659101	0.682672	0.0259717	0.00981637		-5
93.7	0.712904	0.659885	0.682785	0.712503	0.706899	0.657335	0.66114	0.684779	0.0257701	0.00974017		-5
93.8	0.715299	0.662191	0.684909	0.714832	0.709447	0.659758	0.663279	0.687102	0.0258326	0.00976381		-5
93.9	0.717608	0.66451	0.687291	0.717204	0.711912	0.66248	0.665385	0.689484	0.0258226	0.00976004		-5
94	0.719794	0.666808	0.689566	0.718823	0.714152	0.66501	0.667592	0.691678	0.0256474	0.0096938		-5
94.1	0.722115	0.669022	0.691707	0.721005	0.71693	0.66739	0.669884	0.694007	0.0257046	0.00971544		-5
94.2	0.724394	0.671425	0.694062	0.723749	0.71933	0.670047	0.672065	0.696439	0.0257333	0.00972628		-5
94.3	0.726577	0.67376	0.696215	0.726622	0.721837	0.67267	0.674129	0.69883	0.0258247	0.00976081		-5
94.4	0.728833	0.676182	0.698568	0.728379	0.72425	0.675678	0.676304	0.70117	0.0256178	0.0096826		-5
94.5	0.731054	0.678499	0.700945	0.731075	0.7269	0.678264	0.678631	0.703624	0.0256708	0.00970267		-5
94.6	0.733377	0.680906	0.703084	0.733155	0.729103	0.681037	0.68098	0.705949	0.0255211	0.00964606		-5
94.7	0.735437	0.683395	0.705388	0.73584	0.731608	0.683977	0.683151	0.708399	0.0254651	0.0096249		-5
94.8	0.737658	0.685793	0.707728	0.738117	0.73396	0.686735	0.685421	0.710773	0.0253705	0.00958916		-5
94.9	0.739911	0.6881	0.710046	0.740971	0.736384	0.689552	0.687407	0.713196	0.0254516	0.00961979		-5
95	0.741995	0.690526	0.712121	0.743083	0.738954	0.692393	0.689905	0.715568	0.0252885	0.00955815		-5
95.1	0.744097	0.692881	0.714552	0.745329	0.741378	0.695341	0.692105	0.717955	0.0251705	0.00951356		-5
95.2	0.746265	0.695222	0.716665	0.74793	0.743705	0.698138	0.694329	0.720322	0.0251433	0.00950327		-5
95.3	0.748332	0.697658	0.718927	0.750358	0.746322	0.701106	0.6965	0.722743	0.02508	0.00947936		-5
95.4	0.750346	0.699951	0.721099	0.752983	0.748589	0.704035	0.698859	0.725123	0.0249911	0.00944575		-5
95.5	0.752521	0.702325	0.723273	0.755055	0.750867	0.707047	0.70098	0.727438	0.0248483	0.00939176		-5
95.6	0.754476	0.704766	0.725451	0.7577	0.753153	0.70986	0.703304	0.729816	0.0247587	0.00935791		-5
95.7	0.756546	0.706888	0.727736	0.759472	0.755486	0.71282	0.705539	0.73207	0.0245821	0.00929116		-5
95.8	0.758551	0.709291	0.729789	0.762303	0.758199	0.715955	0.707952	0.734577	0.0245609	0.00928315		-5
95.9	0.760567	0.711609	0.732031	0.765034	0.760401	0.718812	0.709948	0.736915	0.0245659	0.00928504		-5
96	0.762444	0.713858	0.734255	0.767185	0.762938	0.721593	0.712123	0.7392	0.0244839	0.00925405		-5
96.1	0.764498	0.716174	0.73633	0.769325	0.764999	0.724673	0.71429	0.74147	0.0243139	0.00918979		-5
96.2	0.766398	0.718332	0.738418	0.771835	0.767378	0.727522	0.716497	0.743768	0.024292	0.00918152		-5
96.3	0.76828	0.720628	0.740502	0.773959	0.769539	0.730339	0.719034	0.74604	0.0240784	0.00910079		-5
96.4	0.77012	0.722839	0.742567	0.776805	0.77183	0.733335	0.720984	0.748354	0.0241299	0.00912023		-5
96.5	0.771925	0.725067	0.74463	0.779166	0.77419	0.736136	0.723077	0.750598	0.0240884	0.00910457		-5
96.6	0.773774	0.727149	0.746757	0.781187	0.776526	0.739028	0.725354	0.752825	0.0239652	0.009058		-5
96.7	0.775665	0.729399	0.748751	0.783476	0.778675	0.741623	0.727579	0.755024	0.0238878	0.00902875		-5
96.8	0.77737	0.731521	0.75076	0.785572	0.780851	0.74442	0.729657	0.757164	0.0237838	0.00898942		-5
96.9	0.779182	0.733669	0.752807	0.787562	0.783063	0.747121	0.731935	0.759334	0.0236466	0.00893756		-5
97	0.780926	0.735805	0.754737	0.790431	0.785227	0.749867	0.733967	0.761566	0.0237231	0.00896651		-5
97.1	0.782622	0.737859	0.756776	0.792129	0.787319	0.75256	0.73592	0.763598	0.0235779	0.00891161		-5
97.2	0.784304	0.739918	0.758726	0.794619	0.789386	0.755131	0.73818	0.765752	0.0235437	0.0088987		-5
97.3	0.786058	0.74187	0.760686	0.796135	0.791459	0.757641	0.740468	0.76776	0.0233422	0.00882252		-5
97.4	0.787693	0.744024	0.762567	0.798634	0.793793	0.760116	0.742348	0.769882	0.0234211	0.00885233		-5
97.5	0.789368	0.745971	0.764534	0.800919	0.795804	0.762675	0.744469	0.771963	0.0233909	0.00884092		-5
97.6	0.790936	0.748033	0.766332	0.803051	0.797612	0.764998	0.746426	0.773913	0.0233193	0.00881386		-5
97.7	0.792488	0.74985	0.768235	0.804681	0.799714	0.767529	0.748536	0.775862	0.0231907	0.00876525		-5
97.8	0.794149	0.751838	0.77013	0.806671	0.801354	0.769801	0.750412	0.777765	0.023103	0.00873213		-5
97.9	0.795515	0.753755	0.771793	0.808668	0.803389	0.771941	0.752494	0.779651	0.023045	0.0087102		-5
98	0.797204	0.75555	0.77363	0.810504	0.805307	0.774289	0.754451	0.781562	0.0229984	0.00869257		-5
98.1	0.798558	0.757439	0.775505	0.812544	0.80708	0.776378	0.756568	0.783439	0.0228963	0.00865398		-5
98.2	0.800131	0.759214	0.777151	0.814171	0.808817	0.77849	0.758355	0.78519	0.0228244	0.00862681		-5
98.3	0.801459	0.761101	0.779026	0.816073	0.81059	0.780428	0.760408	0.787012	0.0227137	0.00858495		-5
98.4	0.802965	0.76282	0.78067	0.817482	0.812346	0.782521	0.762145	0.788707	0.022615	0.00854768		-5
98.5	0.804421	0.764585	0.782368	0.81946	0.813892	0.784403	0.763996	0.790446	0.0225722	0.00853147		-5
98.6	0.805757	0.766222	0.78408	0.821177	0.815586	0.786142	0.765576	0.792077	0.0225706	0.00853087		-5
98.7	0.807146	0.767951	0.785839	0.822792	0.817086	0.788103	0.767647	0.793795	0.0223937	0.00846401		-5
98.8	0.808517	0.769613	0.787398	0.824371	0.818656	0.789846	0.769316	0.795388	0.0223324	0.00844087		-5
98.9	0.809831	0.771254	0.789005	0.825725	0.819907	0.791445	0.77117	0.796905	0.0221329	0.00836546		-5
99	0.811125	0.772802	0.790575	0.827122	0.82151	0.792985	0.772871	0.798427	0.0220548	0.00833594		-5
99.1	0.812452	0.774413	0.792189	0.828938	0.822841	0.794509	0.774441	0.799969	0.0220351	0.00832849		-5
99.2	0.813755	0.775869	0.793756	0.830228	0.824175	0.79626	0.776152	0.801457	0.0218956	0.00827577		-5
99.3	0.814986	0.777441	0.795316	0.831697	0.825401	0.797545	0.777832	0.802888	0.0217731	0.00822945		-5
99.4	0.816115	0.778923	0.796724	0.832565	0.826652	0.799017	0.779601	0.804228	0.0215153	0.00813201		-5
99.5	0.817377	0.780321	0.798227	0.83386	0.827768	0.800334	0.781028	0.805559	0.0214229	0.0080971		-5
99.6	0.818619	0.781839	0.799808	0.835119	0.828727	0.801599	0.782555	0.806895	0.0212496	0.00803158		-5
99.7	0.819781	0.783061	0.801072	0.836481	0.829863	0.802797	0.784028	0.808155	0.0212111	0.00801703		-5
[truncated: 1,203 more rows]

## Sheet: Figure 2
a	IML1											b	IML4								c	SM6								d	SM11
Time (ms)	M01	M04	M06	M08	M09	M10	M11	Average	SD	S.E.M.		Time (ms)	M01	M04	M08	M10	Average	SD	S.E.M.		Time (ms)	M01	M04	M08	M10	Average	SD	S.E.M.		Time (ms)	M06	M09	M11	Average	SD	S.E.M.
-17.1	0.985155	1.01032	1.02978	0.961424	1.00066	1.01159	1.05591	1.00783	0.0303661	0.0114773		-17.1	1.09348	1.0193	0.964924	0.970179	1.01197	0.0596003	0.0298002		-19.1	7.17699	7.17413	7.17861	7.17162	7.17534	0.00309659	0.00154829		-17.1	3.91105	3.9047	3.9149	3.91022	0.00515036	0.00297356
-15.1	0.949327	1.0078	1.06505	0.987563	0.961283	0.997526	0.992837	0.994485	0.0373247	0.0141074		-15.1	0.878832	0.994737	1.06241	0.948414	0.971099	0.0772983	0.0386492		-17.1	7.17616	7.17368	7.17491	7.17316	7.17448	0.00133896	0.000669482		-15.1	3.91252	3.90599	3.9331	3.91721	0.0141452	0.00816676
-13.1	1.02412	1.0548	1.00961	0.999088	0.999488	1.0095	0.942955	1.00565	0.0336617	0.0127229		-13.1	0.808679	0.892216	1.04353	1.02519	0.942404	0.111776	0.0558878		-15.1	7.17653	7.17386	7.17462	7.17224	7.17431	0.00178188	0.000890938		-13.1	3.9124	3.91083	3.94151	3.92158	0.0172736	0.00997291
-11.1	1.08307	1.05426	0.954495	1.03835	1.0287	1.02278	0.971282	1.02185	0.0451148	0.0170518		-11.1	0.847503	0.928773	0.900714	1.08448	0.940367	0.101813	0.0509065		-13.1	7.17838	7.17312	7.17108	7.17192	7.17362	0.00327945	0.00163972		-11.1	3.9141	3.90907	3.94447	3.92255	0.0191539	0.0110585
-9.1	1.02076	0.999245	0.991934	1.02734	0.999896	1.00552	0.991122	1.00512	0.0139655	0.00527845		-9.1	0.929952	1.06976	0.868128	1.01683	0.971165	0.0896661	0.044833		-11.1	7.1718	7.17274	7.17409	7.16918	7.17195	0.00207249	0.00103625		-9.1	3.91559	3.90976	3.92429	3.91655	0.00731154	0.00422132
-7.1	1.00358	0.964258	1.02053	1.0138	1.03855	0.980267	0.998661	1.00281	0.0249139	0.00941656		-7.1	1.11845	1.07158	0.915753	0.977287	1.02077	0.0913641	0.045682		-9.1	7.17292	7.17309	7.17363	7.17276	7.1731	0.000379958	0.000189979		-7.1	3.91345	3.91336	3.91407	3.91362	0.000386315	0.000223039
-5.1	0.965967	0.981646	1.01008	0.986863	0.975329	0.982463	1.03181	0.990594	0.0226503	0.00856101		-5.1	1.20663	1.01054	0.997471	0.951375	1.0415	0.112971	0.0564854		-7.1	7.17629	7.17558	7.17192	7.1704	7.17355	0.00283771	0.00141886		-5.1	3.91104	3.91268	3.89871	3.90748	0.0076383	0.00440997
-3.1	0.951028	0.996282	0.997508	0.998114	1.03527	0.997729	1.02387	0.999971	0.0265855	0.0100484		-3.1	1.12777	0.98178	1.11715	0.986699	1.05335	0.0799436	0.0399718		-5.1	7.1732	7.17627	7.17481	7.17217	7.17411	0.00180417	0.000902086		-3.1	3.91368	3.90734	3.929	3.91667	0.0111338	0.00642813
-1.1	1.01662	0.997727	0.97494	0.988468	0.960284	0.992274	0.992123	0.988919	0.0177112	0.00669422		-1.1	0.995619	1.03005	1.13447	1.04181	1.05049	0.0593186	0.0296593		-3.1	7.1743	7.17563	7.17359	7.16994	7.17336	0.00243181	0.00121591		-1.1	3.91596	3.90572	3.92	3.91389	0.00736426	0.00425176
0.9	0.981193	0.94843	0.919444	0.93632	0.901606	0.935573	0.944564	0.938161	0.0248156	0.00937941		0.9	0.911801	1.06184	0.969306	1.03942	0.995593	0.0683675	0.0341838		-1.1	7.17259	7.17363	7.17673	7.17223	7.17379	0.00204421	0.00102211		0.9	3.92376	3.91389	3.92032	3.91932	0.0050076	0.00289114
2.9	0.834732	0.795487	0.743945	0.763005	0.76933	0.772163	0.803048	0.783101	0.0301753	0.0114052		2.9	0.944465	0.950145	0.777929	0.962649	0.908797	0.0875752	0.0437876		0.9	7.17583	7.18067	7.17832	7.17583	7.17766	0.00232047	0.00116024		2.9	3.93976	3.92561	3.92288	3.92941	0.00905809	0.00522969
4.9	0.660741	0.604549	0.567536	0.571305	0.574585	0.530829	0.63194	0.591641	0.0438731	0.0165825		4.9	0.89681	0.769702	0.692108	0.817022	0.79391	0.0857754	0.0428877		2.9	7.19102	7.20289	7.19978	7.19167	7.19634	0.00591397	0.00295699		4.9	3.9468	3.93799	3.9462	3.94366	0.00492062	0.00284092
6.9	0.482461	0.458167	0.492731	0.392362	0.405968	0.355935	0.534944	0.446081	0.0634606	0.0239859		6.9	0.624167	0.574369	0.649677	0.606238	0.613613	0.0316569	0.0158284		4.9	7.21203	7.23249	7.22058	7.21947	7.22114	0.00846221	0.0042311		6.9	3.94918	3.94393	3.94667	3.94659	0.00262423	0.0015151
8.9	0.340039	0.348464	0.393198	0.273769	0.307368	0.25918	0.421752	0.334824	0.059695	0.0225626		8.9	0.468051	0.438477	0.555134	0.395595	0.464314	0.0674589	0.0337295		6.9	7.23837	7.243	7.24069	7.23719	7.23981	0.00257653	0.00128827		8.9	3.94978	3.9456	3.94527	3.94688	0.002518	0.00145377
10.9	0.210631	0.387642	0.267681	0.201015	0.248252	0.21866	0.307525	0.263058	0.066217	0.0250277		10.9	0.626619	0.431757	0.404923	0.297983	0.440321	0.136983	0.0684917		8.9	7.25001	7.25147	7.25333	7.25108	7.25147	0.00138306	0.000691532		10.9	3.9584	3.95078	3.93424	3.94781	0.0123532	0.00713212
12.9	0.169236	0.338383	0.196915	0.10329	0.228843	0.239538	0.265351	0.220222	0.0744557	0.0281416		12.9	0.779104	0.466814	0.283684	0.351898	0.470375	0.219254	0.109627		10.9	7.25639	7.25655	7.2481	7.25843	7.25487	0.00460899	0.00230449		12.9	3.96255	3.95695	3.92708	3.94886	0.0190706	0.0110104
14.9	0.297566	0.317799	0.163574	0.0727727	0.212306	0.216195	0.223148	0.214766	0.0819886	0.0309888		14.9	0.673388	0.483413	0.232864	0.361646	0.437828	0.187421	0.0937106		12.9	7.26242	7.25901	7.26124	7.26497	7.26191	0.00248449	0.00124225		14.9	3.96477	3.95972	3.95619	3.96023	0.0043125	0.00248982
16.9	0.217942	0.300624	0.12076	0.0836737	0.127154	0.15852	0.220822	0.175642	0.0747946	0.0282697		16.9	0.478084	0.436186	0.230235	0.3159	0.365101	0.113178	0.056589		14.9	7.26931	7.26749	7.25872	7.26516	7.26517	0.00462387	0.00231193		16.9	3.96764	3.96024	3.96781	3.96523	0.00431945	0.00249384
18.9	0.187984	0.316715	0.115536	0.135045	0.0810139	0.153292	0.258649	0.178319	0.0832753	0.0314751		18.9	0.476781	0.406179	0.2139	0.281414	0.344569	0.118798	0.0593989		16.9	7.27061	7.26972	7.26678	7.27535	7.27061	0.00355348	0.00177674		18.9	3.96651	3.96039	3.97092	3.96594	0.00528798	0.00305302
20.9	0.288826	0.281989	0.124465	0.116106	0.134554	0.153665	0.250378	0.192855	0.0774236	0.0292634		20.9	0.391628	0.467678	0.166089	0.163359	0.297188	0.15608	0.0780401		18.9	7.27029	7.27458	7.27609	7.27584	7.2742	0.002689	0.0013445		20.9	3.96408	3.95945	3.96484	3.96279	0.00291556	0.0016833
22.9	0.218543	0.226734	0.104135	0.0810255	0.186663	0.133835	0.247215	0.171164	0.0650231	0.0245764		22.9	0.240095	0.55468	0.159957	0.106146	0.265219	0.200668	0.100334		20.9	7.27891	7.27653	7.27118	7.27559	7.27555	0.00323284	0.00161642		22.9	3.96361	3.96246	3.96359	3.96322	0.00065661	0.000379094
24.9	0.0861119	0.228102	0.0425031	0.047938	0.195367	0.121437	0.279857	0.143045	0.0926931	0.0350347		24.9	0.325415	0.521368	0.158371	0.159744	0.291225	0.17231	0.0861549		22.9	7.27683	7.27306	7.27547	7.28102	7.27659	0.00333665	0.00166833		24.9	3.96859	3.9653	3.96222	3.96537	0.00318495	0.00183883
26.9	0.0570882	0.311232	-0.00250352	0.067717	0.173529	0.133768	0.301791	0.148946	0.121454	0.0459052		26.9	0.475884	0.403511	0.0806929	0.233365	0.298363	0.177177	0.0885884		24.9	7.27626	7.26878	7.27637	7.28005	7.27536	0.00472908	0.00236454		26.9	3.97128	3.96455	3.95917	3.965	0.00606771	0.0035032
28.9	0.127947	0.34385	0.0197572	0.0571793	0.150768	0.175367	0.250307	0.160739	0.110711	0.0418448		28.9	0.588881	0.335372	0.0688009	0.25025	0.310826	0.21615	0.108075		26.9	7.28375	7.27966	7.28501	7.28087	7.28232	0.00248064	0.00124032		28.9	3.97258	3.964	3.95923	3.96527	0.00676308	0.00390467
30.9	0.0518426	0.322208	0.0333495	0.0261494	0.138007	0.171285	0.187445	0.132898	0.106605	0.040293		30.9	0.459862	0.388777	0.100445	0.224174	0.293315	0.162101	0.0810506		28.9	7.27752	7.26814	7.27662	7.27764	7.27498	0.0045797	0.00228985		30.9	3.97065	3.96317	3.96237	3.9654	0.00456539	0.00263583
32.9	0.0229425	0.263365	0.0206765	0.0369538	0.137679	0.100099	0.216598	0.114045	0.0970629	0.0366863		32.9	0.263048	0.399045	0.121859	0.236909	0.255215	0.113824	0.0569118		30.9	7.27743	7.27676	7.27856	7.27846	7.2778	0.000863326	0.000431663		32.9	3.96524	3.9653	3.96221	3.96425	0.00176402	0.00101846
34.9	0.0726462	0.228167	0.0215024	0.0777304	0.156425	0.0620351	0.233835	0.121763	0.0847096	0.0320172		34.9	0.298733	0.377178	0.208139	0.261332	0.286345	0.0710538	0.0355269		32.9	7.28745	7.27652	7.28202	7.28492	7.28273	0.00469622	0.00234811		34.9	3.96867	3.96851	3.96533	3.9675	0.00188471	0.00108814
36.9	0.232369	0.240449	0.048903	0.0694902	0.142488	0.0912391	0.173151	0.142584	0.0767338	0.0290026		36.9	0.48444	0.450603	0.243799	0.275047	0.363473	0.121608	0.0608041		34.9	7.27947	7.27756	7.2868	7.28793	7.28294	0.00519176	0.00259588		36.9	3.97259	3.96748	3.96603	3.9687	0.0034429	0.00198776
38.9	0.306831	0.274474	0.0841268	0.0272048	0.125258	0.141152	0.139425	0.156925	0.0999786	0.0377883		38.9	0.563674	0.534643	0.325724	0.256481	0.42013	0.152109	0.0760546		36.9	7.28781	7.27637	7.28105	7.28334	7.28214	0.00476247	0.00238124		38.9	3.96747	3.96829	3.96859	3.96812	0.000580655	0.000335241
40.9	0.327711	0.298283	0.0452974	0.0292476	0.168485	0.154342	0.169864	0.170461	0.113238	0.0428		40.9	0.525505	0.54319	0.410986	0.177518	0.4143	0.168381	0.0841903		38.9	7.27852	7.28006	7.28225	7.28307	7.28098	0.00207182	0.00103591		40.9	3.96477	3.96827	3.97151	3.96818	0.0033729	0.00194734
42.9	0.291494	0.260129	-0.00250283	0.0540485	0.191176	0.129441	0.231083	0.164981	0.109342	0.0413275		42.9	0.653244	0.409454	0.307858	0.157323	0.38197	0.20841	0.104205		40.9	7.2812	7.28767	7.28212	7.28556	7.28414	0.00301158	0.00150579		42.9	3.96586	3.96555	3.96039	3.96394	0.00307172	0.00177346
44.9	0.187643	0.22466	0.0333192	0.0314104	0.163132	0.122809	0.263695	0.146667	0.089842	0.0339571		44.9	0.698236	0.259868	0.248968	0.255401	0.365618	0.22179	0.110895		42.9	7.28543	7.28013	7.27893	7.27954	7.28101	0.00299017	0.00149509		44.9	3.96857	3.96339	3.96356	3.96517	0.00294235	0.00169877
46.9	0.141079	0.255049	0.0447838	0.0619055	0.146445	0.134262	0.267361	0.150126	0.085615	0.0323594		46.9	0.522121	0.22441	0.306348	0.369669	0.355637	0.125915	0.0629575		44.9	7.28324	7.28083	7.28499	7.28581	7.28372	0.00220404	0.00110202		46.9	3.97269	3.96488	3.96563	3.96773	0.00431068	0.00248877
48.9	0.136024	0.279038	0.0116004	0.113483	0.149881	0.14197	0.25501	0.155287	0.0896568	0.0338871		48.9	0.396591	0.24599	0.263765	0.396804	0.325788	0.0822007	0.0411003		46.9	7.28431	7.27913	7.2861	7.28592	7.28386	0.00325817	0.00162909		48.9	3.97593	3.96949	3.9675	3.97097	0.00440703	0.0025444
50.9	0.206512	0.308156	-0.00163882	0.0783318	0.157512	0.186596	0.233981	0.167064	0.102264	0.0386523		50.9	0.238611	0.30831	0.222753	0.343002	0.278169	0.0570015	0.0285007		48.9	7.27911	7.28017	7.28453	7.28356	7.28184	0.00260781	0.0013039		50.9	3.97388	3.9707	3.96954	3.97137	0.00224982	0.00129894
52.9	0.273578	0.329707	0.026856	0.0349502	0.136999	0.205336	0.217577	0.175	0.115029	0.0434767		52.9	0.354664	0.387709	0.262051	0.276707	0.320283	0.0606027	0.0303014		50.9	7.27829	7.28099	7.28255	7.27893	7.28019	0.0019501	0.000975049		52.9	3.96979	3.97174	3.96633	3.96928	0.00274027	0.0015821
54.9	0.18457	0.317342	0.0472802	0.0414124	0.0924462	0.138164	0.157479	0.139813	0.0951518	0.035964		54.9	0.504851	0.309843	0.256765	0.261218	0.333169	0.116952	0.058476		52.9	7.28249	7.28622	7.27767	7.281	7.28184	0.00354404	0.00177202		54.9	3.9716	3.96489	3.97272	3.96974	0.00423515	0.00244516
56.9	0.120295	0.264411	-0.0037633	0.0773709	0.0916786	0.119153	0.138517	0.11538	0.0806075	0.0304668		56.9	0.278026	0.182292	0.242346	0.297921	0.250146	0.0507436	0.0253718		54.9	7.28517	7.28433	7.28319	7.28688	7.28489	0.00155698	0.00077849		56.9	3.97683	3.96208	3.97672	3.97188	0.00848702	0.00489998
58.9	0.131777	0.219181	-0.00868915	0.0576268	0.128778	0.141798	0.169014	0.119926	0.0745893	0.0281921		58.9	0.293971	0.224517	0.254648	0.279045	0.263045	0.0303715	0.0151858		56.9	7.28871	7.28372	7.2866	7.28286	7.28547	0.00268496	0.00134248		58.9	3.97729	3.96282	3.96437	3.96816	0.00794694	0.00458817
60.9	0.014896	0.258836	0.0702407	0.0571177	0.126562	0.127274	0.197036	0.121709	0.0844221	0.0319086		60.9	0.41618	0.269846	0.237101	0.250338	0.293366	0.0829732	0.0414866		58.9	7.28219	7.27932	7.28303	7.28355	7.28202	0.00188632	0.000943161		60.9	3.96687	3.96166	3.96388	3.96414	0.00261216	0.00150813
62.9	0.0757948	0.353078	0.161316	0.0950512	0.152842	0.148194	0.253297	0.177082	0.0961266	0.0363324		62.9	0.453117	0.181789	0.254577	0.256651	0.286534	0.116384	0.058192		60.9	7.27995	7.2758	7.281	7.27771	7.27861	0.00232591	0.00116295		62.9	3.95906	3.95921	3.94405	3.95411	0.00870454	0.00502557
64.9	0.25362	0.374608	0.269735	0.175635	0.242443	0.228272	0.283201	0.261074	0.060873	0.0230078		64.9	0.593502	0.165662	0.370527	0.300387	0.357519	0.17882	0.0894102		62.9	7.26843	7.26135	7.26012	7.26572	7.2639	0.00385827	0.00192913		64.9	3.94955	3.94979	3.92208	3.94047	0.0159313	0.00919793
66.9	0.463804	0.39317	0.390219	0.262325	0.304525	0.304591	0.276092	0.342104	0.0744707	0.0281473		66.9	0.559	0.300598	0.454994	0.454723	0.442329	0.10648	0.0532399		64.9	7.24039	7.23933	7.22631	7.24769	7.23843	0.00889369	0.00444685		66.9	3.94005	3.93454	3.92631	3.93363	0.00691758	0.00399387
68.9	0.623181	0.479183	0.45848	0.303597	0.323076	0.29218	0.248944	0.389806	0.134428	0.0508091		68.9	0.375058	0.374656	0.524498	0.525817	0.450007	0.0867781	0.043389		66.9	7.21854	7.20879	7.19832	7.22263	7.21207	0.0108501	0.00542505		68.9	3.92773	3.93664	3.94394	3.9361	0.00812077	0.00468853
70.9	0.758223	0.543472	0.44643	0.315833	0.330507	0.235741	0.249168	0.411339	0.187887	0.0710145		70.9	0.352424	0.335631	0.621561	0.490159	0.449944	0.133725	0.0668627		68.9	7.20888	7.20976	7.19928	7.20495	7.20572	0.00477103	0.00238551		70.9	3.92329	3.93632	3.94016	3.93326	0.0088415	0.00510464
72.9	0.763356	0.484738	0.477861	0.30875	0.352046	0.208892	0.269599	0.40932	0.186554	0.0705108		72.9	0.460222	0.341553	0.665993	0.516795	0.496141	0.134739	0.0673697		70.9	7.19954	7.20322	7.19636	7.20163	7.20019	0.00296119	0.00148059		72.9	3.90641	3.92787	3.93094	3.92174	0.0133655	0.0077166
74.9	0.751375	0.403064	0.530539	0.320427	0.304094	0.20679	0.238495	0.393541	0.191122	0.0722374		74.9	0.549831	0.311932	0.625944	0.48943	0.494284	0.133785	0.0668927		72.9	7.20728	7.19191	7.19375	7.19641	7.19734	0.00688047	0.00344024		74.9	3.92817	3.92523	3.92186	3.92509	0.00315358	0.00182072
76.9	0.705591	0.33218	0.426877	0.268979	0.226482	0.232517	0.224839	0.345352	0.175029	0.0661546		76.9	0.583744	0.277026	0.525217	0.462178	0.462042	0.132958	0.0664789		74.9	7.20521	7.19523	7.19402	7.20168	7.19903	0.00531745	0.00265873		76.9	3.93437	3.92873	3.93715	3.93342	0.00429025	0.00247698
78.9	0.567039	0.255169	0.263802	0.174734	0.190558	0.2467	0.257219	0.279317	0.131641	0.0497556		78.9	0.620951	0.364092	0.487974	0.425916	0.474734	0.109817	0.0549087		76.9	7.22924	7.21697	7.20349	7.21203	7.21543	0.0107612	0.00538059		78.9	3.93477	3.93874	3.97522	3.94957	0.0222955	0.0128723
80.9	0.416813	0.305803	0.188146	0.130775	0.14648	0.240501	0.275725	0.243463	0.100125	0.0378438		80.9	0.535131	0.425696	0.464848	0.307015	0.433172	0.095517	0.0477585		78.9	7.23746	7.21845	7.21748	7.22642	7.22495	0.00925085	0.00462542		80.9	3.93754	3.94292	3.98082	3.95376	0.0235921	0.0136209
82.9	0.358528	0.30374	0.111008	0.132315	0.157069	0.247747	0.296097	0.229501	0.096315	0.0364036		82.9	0.474484	0.349159	0.30954	0.225411	0.339649	0.103647	0.0518233		80.9	7.24096	7.23416	7.22527	7.23632	7.23418	0.00658181	0.00329091		82.9	3.95618	3.94194	3.97455	3.95756	0.0163452	0.00943689
84.9	0.348594	0.289316	0.0438244	0.0891047	0.179918	0.240328	0.247086	0.205453	0.108616	0.041053		84.9	0.48613	0.275561	0.144503	0.210125	0.27908	0.14804	0.0740202		82.9	7.24961	7.25304	7.25085	7.24595	7.24986	0.00296637	0.00148318		84.9	3.95961	3.943	3.96544	3.95602	0.0116415	0.00672121
86.9	0.224853	0.288126	0.0393076	0.0580951	0.152744	0.240847	0.142373	0.163764	0.093429	0.0353128		86.9	0.376354	0.281483	0.161968	0.303885	0.280923	0.0890409	0.0445205		84.9	7.26529	7.25052	7.25003	7.24196	7.25195	0.00971793	0.00485897		86.9	3.95816	3.95102	3.95956	3.95624	0.00458173	0.00264526
88.9	0.0908804	0.258428	0.0566468	0.0981187	0.123486	0.212666	0.142353	0.140368	0.0715277	0.0270349		88.9	0.25023	0.247798	0.207293	0.38378	0.272275	0.0769005	0.0384503		86.9	7.25999	7.25097	7.26152	7.25653	7.25725	0.00468096	0.00234048		88.9	3.95356	3.95671	3.96197	3.95742	0.00424629	0.0024516
90.9	0.145018	0.222262	0.0414202	0.126179	0.102461	0.135109	0.159459	0.13313	0.0550492	0.0208067		90.9	0.212594	0.222907	0.178212	0.344139	0.239463	0.0723532	0.0361766		88.9	7.26204	7.25097	7.25244	7.25476	7.25505	0.00491468	0.00245734		90.9	3.96789	3.95567	3.96754	3.9637	0.00695963	0.00401814
92.9	0.132945	0.188137	0.0315323	0.0883938	0.0990482	0.127125	0.122869	0.112864	0.0479187	0.0181116		92.9	0.349208	0.275568	0.250649	0.259564	0.283747	0.0448415	0.0224207		90.9	7.26177	7.26248	7.25068	7.25956	7.25862	0.00543831	0.00271915		92.9	3.95939	3.95019	3.97109	3.96022	0.0104795	0.00605035
94.9	0.148451	0.161983	0.0386237	0.0462914	0.129184	0.13607	0.124995	0.112228	0.0492813	0.0186266		94.9	0.496985	0.275646	0.296853	0.198714	0.31705	0.127151	0.0635754		92.9	7.26907	7.26728	7.26818	7.25876	7.26582	0.00476336	0.00238168		94.9	3.95521	3.94778	3.97832	3.96044	0.0159293	0.00919679
96.9	0.259084	0.0784234	0.0230259	0.0599152	0.161647	0.112989	0.176153	0.124463	0.0805032	0.0304274		96.9	0.500273	0.235659	0.194177	0.24049	0.29265	0.139968	0.0699839		94.9	7.26889	7.26468	7.26236	7.26685	7.2657	0.00281075	0.00140537		96.9	3.95973	3.95513	3.95302	3.95596	0.003432	0.00198147
98.9	0.294579	0.215145	-0.00183726	0.0864987	0.174653	0.115987	0.198204	0.154747	0.0967508	0.0365684		98.9	0.563114	0.19508	0.214554	0.286434	0.314796	0.170144	0.0850719		96.9	7.27358	7.26619	7.26285	7.26712	7.26744	0.00448863	0.00224432		98.9	3.96317	3.95821	3.95733	3.95957	0.00314714	0.001817
100.9	0.165246	0.179584	0.0147342	0.080971	0.174904	0.147605	0.189673	0.136102	0.0645721	0.024406		100.9	0.61426	0.19464	0.318955	0.23374	0.340399	0.189808	0.0949042		98.9	7.27003	7.25536	7.25641	7.2692	7.26275	0.00794745	0.00397373		100.9	3.9629	3.96108	3.9686	3.9642	0.00391994	0.00226318
102.9	0.111726	0.267438	0.0210827	0.0766411	0.0951718	0.162938	0.176195	0.13017	0.0799634	0.0302233		102.9	0.60256	0.280319	0.290457	0.22334	0.349169	0.171491	0.0857456		100.9	7.27671	7.26327	7.26765	7.26622	7.26846	0.00579043	0.00289522		102.9	3.95791	3.96401	3.96043	3.96078	0.00306289	0.00176836
104.9	0.0711018	0.254852	0.00586735	0.0723991	0.0225939	0.125347	0.150889	0.100436	0.0853029	0.0322415		104.9	0.526025	0.338277	0.184496	0.283129	0.332982	0.143558	0.0717792		102.9	7.27406	7.2639	7.26471	7.27306	7.26893	0.00537203	0.00268601		104.9	3.95129	3.96718	3.96022	3.95956	0.00796865	0.00460071
106.9	0.0516534	0.201476	-0.00317093	0.0514849	0.0906504	0.106596	0.202228	0.100131	0.0776898	0.029364		106.9	0.419832	0.354031	0.185432	0.324393	0.320922	0.0987406	0.0493703		104.9	7.26894	7.26275	7.26236	7.27206	7.26653	0.00476354	0.00238177		106.9	3.95215	3.96756	3.97051	3.96341	0.00986101	0.00569326
108.9	0.152212	0.216059	0.0223323	0.0629856	0.190459	0.114056	0.274227	0.147476	0.0880869	0.0332937		108.9	0.421427	0.282424	0.299852	0.298214	0.325479	0.0644461	0.0322231		106.9	7.26787	7.26252	7.26621	7.26312	7.26493	0.00254249	0.00127125		108.9	3.9564	3.96489	3.97369	3.96499	0.00864609	0.00499182
110.9	0.290412	0.259398	0.0955949	0.103948	0.196889	0.0914606	0.227713	0.180774	0.0834662	0.0315473		110.9	0.370662	0.209864	0.391656	0.206098	0.29457	0.100363	0.0501813		108.9	7.27518	7.26048	7.26083	7.262	7.26462	0.00706702	0.00353351		110.9	3.95227	3.96258	3.96708	3.96064	0.00759576	0.00438542
112.9	0.308734	0.292081	0.0818178	0.131654	0.132137	0.100064	0.129596	0.168012	0.0924905	0.0349581		112.9	0.367392	0.264942	0.384569	0.260641	0.319386	0.0657481	0.032874		110.9	7.27547	7.26276	7.26651	7.26956	7.26858	0.00537351	0.00268676		112.9	3.96616	3.96517	3.96033	3.96388	0.00312158	0.00180224
114.9	0.353919	0.262853	0.0119505	0.0923445	0.115139	0.155822	0.099904	0.15599	0.11562	0.0437004		114.9	0.589379	0.32148	0.27383	0.425184	0.402468	0.139712	0.0698561		112.9	7.27161	7.26832	7.26485	7.26441	7.2673	0.00336929	0.00168464		114.9	3.96983	3.97	3.95863	3.96616	0.00651582	0.00376191
116.9	0.335001	0.234566	0.0411156	0.017084	0.118615	0.17411	0.127752	0.149749	0.110272	0.0416791		116.9	0.553565	0.258849	0.173435	0.423235	0.352271	0.169573	0.0847867		114.9	7.27292	7.26871	7.26639	7.27892	7.27173	0.00550305	0.00275152		116.9	3.96152	3.96968	3.96561	3.9656	0.00407988	0.00235552
118.9	0.235312	0.282324	0.103506	0.0220737	0.0934988	0.123292	0.175493	0.147928	0.0892936	0.0337498		118.9	0.373995	0.252579	0.23667	0.365033	0.307069	0.0724893	0.0362446		116.9	7.26523	7.26639	7.26852	7.26744	7.2669	0.00140957	0.000704783		118.9	3.9599	3.96246	3.96834	3.96356	0.00432543	0.00249729
120.9	0.202165	0.318485	0.0719402	0.0159022	0.133456	0.0979522	0.185216	0.146445	0.0994303	0.0375811		120.9	0.350441	0.261249	0.294377	0.400951	0.326755	0.0616587	0.0308293		118.9	7.28129	7.26743	7.27448	7.26795	7.27279	0.0065137	0.00325685		120.9	3.95338	3.96214	3.96006	3.95852	0.00457634	0.00264215
122.9	0.166481	0.328001	-0.0140376	0.00930345	0.208386	0.13089	0.126079	0.136443	0.116704	0.0441101		122.9	0.225296	0.181299	0.249395	0.383327	0.259829	0.0870254	0.0435127		120.9	7.28005	7.26239	7.27221	7.26531	7.26999	0.00787127	0.00393564		122.9	3.96174	3.96675	3.95489	3.96113	0.00595543	0.00343837
124.9	0.128963	0.333781	-0.0357739	0.00624633	0.211052	0.142951	0.0918263	0.125578	0.124084	0.0468994		124.9	0.184098	0.214353	0.309346	0.284298	0.248024	0.0585848	0.0292924		122.9	7.27316	7.26921	7.26302	7.27301	7.2696	0.00475448	0.00237724		124.9	3.94705	3.96696	3.96714	3.96038	0.0115487	0.00666762
126.9	0.106887	0.294165	0.00380358	0.0096692	0.161036	0.132888	0.0978695	0.115188	0.0986219	0.0372756		126.9	0.298043	0.341995	0.314062	0.292234	0.311583	0.0222764	0.0111382		124.9	7.26746	7.26553	7.27098	7.27226	7.26906	0.0031065	0.00155325		126.9	3.94786	3.96441	3.97172	3.96133	0.0122267	0.00705912
128.9	0.0847652	0.203816	0.0423439	0.0482825	0.122182	0.119921	0.0807934	0.100301	0.0551753	0.0208543		128.9	0.371148	0.368072	0.253076	0.323649	0.328986	0.0550642	0.0275321		126.9	7.26511	7.27556	7.25878	7.26604	7.26637	0.00692073	0.00346036		128.9	3.95369	3.96294	3.9722	3.96294	0.00925118	0.00534117
130.9	0.112685	0.180762	0.0586027	0.0395577	0.100525	0.120013	0.0632355	0.096483	0.0478125	0.0180714		130.9	0.374739	0.348621	0.29012	0.24955	0.315757	0.0565672	0.0282836		128.9	7.27601	7.27242	7.26455	7.26833	7.27033	0.00496856	0.00248428		130.9	3.95565	3.96128	3.97375	3.96356	0.00925823	0.00534524
132.9	0.236085	0.266266	0.0346922	0.0398969	0.0650563	0.135307	0.0999651	0.125324	0.0931124	0.0351932		132.9	0.339124	0.251699	0.327316	0.225587	0.285931	0.0558435	0.0279217		130.9	7.26032	7.26443	7.25597	7.26788	7.26215	0.00514971	0.00257486		132.9	3.95296	3.96051	3.96926	3.96091	0.00815686	0.00470937
134.9	0.223115	0.310205	0.0118992	0.0718261	0.0630159	0.132733	0.144452	0.136749	0.102356	0.0386869		134.9	0.337465	0.114432	0.259825	0.274763	0.246621	0.0943273	0.0471637		132.9	7.26779	7.26683	7.25664	7.26685	7.26452	0.00527733	0.00263867		134.9	3.95447	3.96227	3.96557	3.96077	0.00570286	0.00329255
136.9	0.244647	0.293835	0.0209251	0.0511948	0.123037	0.122703	0.117308	0.139093	0.0981302	0.0370897		136.9	0.376672	0.175946	0.129525	0.30153	0.245919	0.113479	0.0567397		134.9	7.27308	7.25864	7.25031	7.26732	7.26234	0.00997651	0.00498825		136.9	3.96322	3.95799	3.96005	3.96042	0.00263345	0.00152042
138.9	0.224054	0.229161	0.0374068	0.055353	0.122437	0.132449	0.0586876	0.122793	0.0791725	0.0299244		138.9	0.368912	0.267012	0.181824	0.284668	0.275604	0.0767184	0.0383592		136.9	7.27079	7.26528	7.25525	7.25717	7.26212	0.00722963	0.00361482		138.9	3.96324	3.96158	3.94817	3.95767	0.00826226	0.00477022
140.9	0.2418	0.239761	0.0436481	0.0988275	0.0774712	0.153166	0.0580383	0.130387	0.0831149	0.0314145		140.9	0.269292	0.267954	0.329313	0.267751	0.283578	0.0304978	0.0152489		138.9	7.26141	7.26159	7.23856	7.26426	7.25645	0.0120013	0.00600065		140.9	3.95765	3.96216	3.94594	3.95525	0.0083698	0.00483231
142.9	0.271352	0.274895	0.0768371	0.125697	0.0775869	0.145	0.106137	0.153929	0.0850031	0.0321282		142.9	0.161603	0.250902	0.362699	0.262548	0.259438	0.0822943	0.0411471		140.9	7.2674	7.255	7.25517	7.25052	7.25702	0.00724641	0.0036232		142.9	3.95745	3.95986	3.9408	3.9527	0.0103803	0.00599307
144.9	0.296535	0.34787	0.146714	0.15822	0.103804	0.126188	0.125863	0.186456	0.0954671	0.0360832		144.9	0.211982	0.265044	0.348017	0.268587	0.273408	0.0560736	0.0280368		142.9	7.25345	7.25392	7.22503	7.23922	7.24291	0.0137285	0.00686426		144.9	3.95856	3.95741	3.93378	3.94992	0.0139848	0.00807412
146.9	0.284239	0.344519	0.147242	0.163533	0.118048	0.141843	0.103919	0.186192	0.0913697	0.0345345		146.9	0.35428	0.276859	0.369184	0.306404	0.326682	0.0426676	0.0213338		144.9	7.24647	7.24983	7.21753	7.23583	7.23742	0.014536	0.00726798		146.9	3.95292	3.95665	3.90936	3.93964	0.0262946	0.0151812
148.9	0.203604	0.339148	0.132096	0.163609	0.0853279	0.190782	0.0716873	0.169465	0.089891	0.0339756		148.9	0.41384	0.286721	0.429805	0.363797	0.373541	0.0643487	0.0321743		146.9	7.24644	7.24189	7.22158	7.23561	7.23638	0.0108236	0.00541182		148.9	3.94747	3.9567	3.90916	3.93777	0.0252092	0.0145546
150.9	0.176414	0.345537	0.199612	0.201414	0.0920375	0.255287	0.0636164	0.19056	0.0952441	0.0359989		150.9	0.361702	0.227857	0.402375	0.430319	0.355563	0.0896778	0.0448389		148.9	7.23202	7.23075	7.21943	7.22012	7.22558	0.00672889	0.00336444		150.9	3.9473	3.93463	3.91547	3.93247	0.0160282	0.00925391
152.9	0.341369	0.164677	0.260245	0.229748	0.125906	0.269368	0.075003	0.209474	0.092236	0.0348619		152.9	0.287198	0.107823	0.387326	0.433179	0.303882	0.14422	0.0721099		150.9	7.22255	7.2164	7.2058	7.21667	7.21535	0.00697386	0.00348693		152.9	3.94583	3.93485	3.90058	3.92709	0.0236039	0.0136277
154.9	0.44948	0.389362	0.27489	0.256508	0.0938894	0.235461	0.0482581	0.249693	0.144428	0.0545887		154.9	0.348434	0.192776	0.447478	0.424322	0.353252	0.115044	0.0575219		152.9	7.21709	7.22502	7.20129	7.20077	7.21104	0.0120112	0.00600561		154.9	3.94504	3.93115	3.90834	3.92818	0.0185283	0.0106973
156.9	0.350124	0.231567	0.279123	0.266688	0.12091	0.233371	0.0448705	0.218093	0.102781	0.0388476		156.9	0.622668	0.380158	0.480378	0.424419	0.476906	0.105473	0.0527366		154.9	7.2188	7.21252	7.20426	7.19853	7.20853	0.00893651	0.00446826		156.9	3.94312	3.92633	3.92531	3.93159	0.0100002	0.00577364
158.9	0.384988	0.490549	0.299608	0.329025	0.210784	0.26208	0.126492	0.300504	0.118234	0.0446881		158.9	0.697671	0.567663	0.518129	0.404806	0.547067	0.121355	0.0606777		156.9	7.20284	7.20609	7.20836	7.20775	7.20626	0.00247207	0.00123603		158.9	3.92689	3.91908	3.92694	3.9243	0.00452265	0.00261115
160.9	0.427098	0.380425	0.342347	0.370741	0.231917	0.307654	0.199965	0.322878	0.0821145	0.0310364		160.9	0.517667	0.529955	0.490223	0.406566	0.486103	0.0555648	0.0277824		158.9	7.2039	7.20842	7.19711	7.19973	7.20229	0.00495411	0.00247705		160.9	3.91567	3.91665	3.93015	3.92082	0.0080889	0.00467013
162.9	0.468488	0.222596	0.358259	0.354883	0.190233	0.372644	0.247826	0.316418	0.0991186	0.0374633		162.9	0.603782	0.375772	0.408582	0.437881	0.456504	0.10141	0.0507049		160.9	7.20078	7.1886	7.19874	7.19228	7.1951	0.00565005	0.00282502		162.9	3.91038	3.91554	3.93096	3.91896	0.0107101	0.00618347
164.9	0.494367	0.207833	0.331831	0.327339	0.206161	0.415899	0.249912	0.319049	0.108198	0.040895		164.9	0.720162	0.317074	0.389785	0.478591	0.476403	0.175415	0.0877075		162.9	7.19427	7.18908	7.19483	7.18863	7.1917	0.00330018	0.00165009		164.9	3.91707	3.92069	3.91838	3.91871	0.00183477	0.00105931
166.9	0.511131	0.237582	0.306173	0.328377	0.311305	0.43817	0.202887	0.33366	0.108039	0.0408347		166.9	0.615676	0.377905	0.468821	0.462869	0.481318	0.0987299	0.049365		164.9	7.19651	7.19945	7.18857	7.1934	7.19448	0.00465181	0.00232591		166.9	3.92178	3.91983	3.91031	3.91731	0.0061357	0.00354245
168.9	0.544181	0.240964	0.317074	0.332141	0.364315	0.426875	0.223569	0.349874	0.110376	0.0417183		168.9	0.574285	0.418988	0.597859	0.41888	0.502503	0.096976	0.048488		166.9	7.1957	7.19678	7.19178	7.18893	7.1933	0.00362062	0.00181031		168.9	3.91819	3.92298	3.90838	3.91652	0.00744196	0.00429662
170.9	0.524896	0.248365	0.319732	0.356416	0.310221	0.41353	0.300474	0.353376	0.0911655	0.0344573		170.9	0.627861	0.436122	0.671922	0.449604	0.546377	0.120999	0.0604994		168.9	7.19562	7.20111	7.1784	7.18841	7.19088	0.00981228	0.00490614		170.9	3.91464	3.92314	3.91575	3.91784	0.00461692	0.00266558
172.9	0.544062	0.265291	0.303636	0.409164	0.253739	0.443706	0.331263	0.364409	0.106011	0.0400685		172.9	0.824043	0.423098	0.663019	0.44123	0.587847	0.191553	0.0957767		170.9	7.1907	7.18988	7.18301	7.18703	7.18766	0.00347517	0.00173758		172.9	3.91804	3.91565	3.9263	3.92	0.00559163	0.00322833
174.9	0.534371	0.314736	0.326838	0.453526	0.262419	0.451196	0.306566	0.378522	0.100493	0.0379829		174.9	0.952192	0.354126	0.607272	0.47763	0.597805	0.257877	0.128938		172.9	7.19373	7.19461	7.19381	7.19159	7.19343	0.00129297	0.000646484		174.9	3.91419	3.91257	3.92387	3.91688	0.00611321	0.00352947
176.9	0.527288	0.348839	0.3543	0.436916	0.273733	0.425432	0.281549	0.378294	0.0909154	0.0343628		176.9	0.874055	0.323328	0.526285	0.563521	0.571797	0.227476	0.113738		174.9	7.19578	7.18806	7.19165	7.18491	7.1901	0.00467962	0.00233981		176.9	3.91008	3.91354	3.92095	3.91486	0.00555239	0.00320567
178.9	0.524022	0.315459	0.382492	0.430448	0.244376	0.424311	0.240182	0.365899	0.10486	0.0396333		178.9	0.776084	0.350422	0.465032	0.526703	0.52956	0.179849	0.0899243		176.9	7.19252	7.18905	7.18696	7.18838	7.18923	0.00235974	0.00117987		178.9	3.91304	3.91224	3.92489	3.91672	0.00708272	0.00408921
180.9	0.473688	0.319638	0.447845	0.451797	0.264591	0.469362	0.261325	0.384035	0.0978546	0.0369856		180.9	0.645965	0.307887	0.481242	0.511472	0.486642	0.139024	0.0695119		178.9	7.19769	7.18842	7.17502	7.18558	7.18668	0.00933415	0.00466708		180.9	3.91316	3.91138	3.92796	3.9175	0.00910067	0.00525427
182.9	0.497996	0.336289	0.466583	0.459195	0.337971	0.484491	0.343478	0.418001	0.0747357	0.0282474		182.9	0.582347	0.265882	0.54171	0.545573	0.483878	0.14648	0.07324		180.9	7.19734	7.19158	7.18972	7.19251	7.19279	0.00325047	0.00162523		182.9	3.90844	3.90945	3.9217	3.9132	0.00738029	0.00426101
184.9	0.586413	0.291919	0.467135	0.439024	0.373239	0.456677	0.354994	0.4242	0.0951454	0.0359616		184.9	0.627217	0.33421	0.557595	0.58088	0.524976	0.130428	0.065214		182.9	7.19315	7.19343	7.1854	7.18984	7.19046	0.00374287	0.00187143		184.9	3.90024	3.90979	3.92306	3.91103	0.0114588	0.00661574
186.9	0.594742	0.26891	0.537066	0.477855	0.378458	0.470184	0.316974	0.434884	0.118126	0.0446474		186.9	0.675594	0.390907	0.577687	0.608759	0.563237	0.121933	0.0609663		184.9	7.19036	7.18241	7.19093	7.18769	7.18785	0.0038926	0.0019463		186.9	3.90917	3.9139	3.94737	3.92348	0.0208215	0.0120213
188.9	0.550798	0.301106	0.539734	0.504179	0.398489	0.48365	0.266974	0.43499	0.114764	0.0433767		188.9	0.757177	0.445925	0.61338	0.538678	0.58879	0.131505	0.0657524		186.9	7.19316	7.18197	7.18669	7.19103	7.18821	0.00495867	0.00247934		188.9	3.91106	3.91302	3.9432	3.92242	0.0180172	0.0104022
190.9	0.538318	0.362234	0.462722	0.479008	0.399288	0.476001	0.297905	0.430782	0.081957	0.0309768		190.9	0.748116	0.5363	0.569827	0.511201	0.591361	0.107227	0.0536137		188.9	7.19817	7.19458	7.18566	7.18395	7.19059	0.00687531	0.00343765		190.9	3.92386	3.91221	3.91191	3.916	0.00681414	0.00393415
192.9	0.610403	0.365651	0.469237	0.456605	0.360249	0.48096	0.410472	0.450511	0.0854713	0.0323051		192.9	0.704157	0.501002	0.621223	0.59753	0.605978	0.0835917	0.0417958		190.9	7.1917	7.18956	7.19504	7.19214	7.19211	0.00225382	0.00112691		192.9	3.91499	3.91743	3.9094	3.91394	0.00411509	0.00237585
194.9	0.693823	0.336115	0.478371	0.46933	0.302923	0.458203	0.433836	0.453229	0.126151	0.0476807		194.9	0.834551	0.417802	0.71478	0.662798	0.657483	0.175225	0.0876124		192.9	7.1866	7.18888	7.19208	7.18491	7.18812	0.00310331	0.00155165		194.9	3.90716	3.91627	3.90622	3.90989	0.00555026	0.00320445
196.9	0.722792	0.332102	0.450152	0.527664	0.323452	0.433424	0.399443	0.455576	0.137219	0.0518641		196.9	0.921914	0.429956	0.564011	0.621721	0.6344	0.207828	0.103914		194.9	7.19643	7.18418	7.18261	7.19147	7.18867	0.00645165	0.00322582		196.9	3.91319	3.91408	3.90058	3.90928	0.00755025	0.00435914
																					196.9	7.18946	7.19048	7.19008	7.18407	7.18852	0.00299595	0.00149798
																					198.9	7.18771	7.19107	7.18817	7.18927	7.18905	0.00149297	0.000746486

## Sheet: Figure 3
a	IAL2							b	SA13
Time (ms)	M06	M09	M11	Average	SD	S.E.M.		Time (ms)	M01	M04	M08	M10	Average	SD	S.E.M.
-17.1	-0.0511016	0.112596	-0.202565	-0.0470234	0.15762	0.091002		-17.1	2.71966	2.74192	2.73779	2.72992	2.73232	0.00980052	0.00490026
-15.1	0.0612037	-0.185816	0.126388	0.000591925	0.164691	0.0950846		-15.1	2.70797	2.741	2.73596	2.72842	2.72834	0.0145275	0.00726376
-13.1	0.298305	-0.552565	0.0584199	-0.06528	0.438715	0.253292		-13.1	2.7108	2.74071	2.73381	2.73231	2.72941	0.0129339	0.00646697
-11.1	0.289268	-0.549687	-0.114906	-0.125108	0.419571	0.242239		-11.1	2.72121	2.74062	2.73029	2.73246	2.73114	0.00797713	0.00398856
-9.1	-0.224715	-0.44493	-0.181402	-0.283682	0.141314	0.0815877		-9.1	2.71958	2.73808	2.73074	2.73809	2.73162	0.00874367	0.00437183
-7.1	-0.188941	-0.0826013	-0.120087	-0.130543	0.0539355	0.0311397		-7.1	2.72086	2.73528	2.74022	2.74024	2.73415	0.00916089	0.00458045
-5.1	0.167009	0.302988	0.0573484	0.175782	0.123055	0.0710456		-5.1	2.73412	2.73766	2.73435	2.73615	2.73557	0.00165872	0.000829361
-3.1	-0.239559	0.38141	0.0770534	0.0729681	0.310505	0.17927		-3.1	2.73769	2.7365	2.72939	2.73617	2.73494	0.00375438	0.00187719
-1.1	-0.528709	0.263132	-0.195018	-0.153531	0.397548	0.229524		-1.1	2.72192	2.73092	2.72714	2.73596	2.72898	0.00593752	0.00296876
0.9	0.180931	0.0394917	-0.159744	0.0202263	0.171152	0.0988149		0.9	2.71433	2.73358	2.73208	2.73468	2.72867	0.00961872	0.00480936
2.9	0.53989	0.0703309	0.0417591	0.217327	0.279713	0.161493		2.9	2.72775	2.7393	2.73986	2.73555	2.73561	0.00558254	0.00279127
4.9	0.255509	0.0884081	0.280744	0.20822	0.104525	0.0603475		4.9	2.73877	2.73723	2.74053	2.73979	2.73908	0.00142692	0.000713458
6.9	0.0223336	0.360519	0.508138	0.296997	0.249054	0.143791		6.9	2.73391	2.73376	2.74068	2.74556	2.73848	0.00572204	0.00286102
8.9	0.458796	0.821115	0.309572	0.529828	0.263065	0.151881		8.9	2.73199	2.73662	2.74295	2.74757	2.73978	0.00686812	0.00343406
10.9	1.2845	1.0557	0.145808	0.82867	0.602339	0.347761		10.9	2.73473	2.74209	2.74403	2.74522	2.74152	0.00470318	0.00235159
12.9	1.17269	0.92563	0.161762	0.753359	0.527019	0.304275		12.9	2.73819	2.74241	2.7447	2.74351	2.7422	0.00283212	0.00141606
14.9	1.01572	0.618627	0.1629	0.599082	0.426745	0.246381		14.9	2.73965	2.7391	2.74665	2.74422	2.7424	0.00364545	0.00182273
16.9	1.05217	0.614796	0.287359	0.651442	0.383721	0.221541		16.9	2.73854	2.73857	2.75182	2.74351	2.74311	0.00626007	0.00313003
18.9	1.23337	1.04856	0.474934	0.918952	0.395477	0.228329		18.9	2.73859	2.74099	2.74778	2.73914	2.74163	0.00422686	0.00211343
20.9	0.854032	1.2328	0.931577	1.00614	0.200091	0.115523		20.9	2.74166	2.74313	2.74089	2.73842	2.74103	0.00196913	0.000984564
22.9	0.6606	0.869687	0.594673	0.70832	0.143583	0.0828977		22.9	2.74214	2.74211	2.74235	2.74144	2.74201	0.00039489	0.000197445
24.9	0.531585	0.718256	0.27242	0.507421	0.223898	0.129268		24.9	2.74178	2.74421	2.74652	2.74273	2.74381	0.00206607	0.00103304
26.9	0.477576	0.96956	0.652956	0.700031	0.249347	0.143961		26.9	2.74334	2.74563	2.74931	2.74485	2.74578	0.00253567	0.00126784
28.9	0.454458	1.02326	1.09346	0.857061	0.350427	0.202319		28.9	2.7441	2.74555	2.74832	2.7464	2.74609	0.00176028	0.000880139
30.9	0.746692	0.819393	0.91768	0.827921	0.0858127	0.049544		30.9	2.74265	2.74504	2.74209	2.74581	2.7439	0.00180588	0.000902938
32.9	0.957143	0.762996	0.373922	0.698021	0.29699	0.171467		32.9	2.74367	2.74612	2.74002	2.74488	2.74367	0.00263045	0.00131522
34.9	1.04156	0.942597	0.398133	0.794098	0.346468	0.200033		34.9	2.74505	2.74729	2.74267	2.74417	2.7448	0.00193397	0.000966984
36.9	0.954846	1.08422	0.79707	0.94538	0.14381	0.0830289		36.9	2.74118	2.74636	2.74705	2.74493	2.74488	0.00262114	0.00131057
38.9	1.13737	1.04934	1.27211	1.15294	0.1122	0.0647789		38.9	2.74021	2.74662	2.74813	2.74559	2.74514	0.0034461	0.00172305
40.9	1.10461	0.832961	1.33077	1.08944	0.249249	0.143904		40.9	2.7423	2.74763	2.74819	2.74524	2.74584	0.00268597	0.00134298
42.9	0.917698	0.815476	1.11021	0.947794	0.149653	0.0864023		42.9	2.74227	2.74625	2.74894	2.74655	2.746	0.00276511	0.00138255
44.9	0.853797	1.0251	0.747788	0.875561	0.13993	0.0807886		44.9	2.74129	2.74401	2.75066	2.74935	2.74633	0.00442042	0.00221021
46.9	0.657965	1.28284	0.674457	0.871755	0.356108	0.205599		46.9	2.74157	2.74448	2.747	2.75097	2.746	0.00398204	0.00199102
48.9	0.868691	1.32435	0.938029	1.04369	0.245517	0.141749		48.9	2.73927	2.74622	2.7431	2.74932	2.74448	0.00430106	0.00215053
50.9	1.28666	1.3222	0.918539	1.1758	0.223504	0.12904		50.9	2.7397	2.746	2.74633	2.74646	2.74462	0.0032838	0.0016419
52.9	1.24385	1.19797	0.732638	1.05815	0.282837	0.163296		52.9	2.74428	2.74676	2.74846	2.74572	2.74631	0.00176016	0.000880078
54.9	0.900361	1.03148	0.800002	0.910612	0.116077	0.067017		54.9	2.74621	2.74666	2.74747	2.74454	2.74622	0.0012374	0.000618699
56.9	0.865129	1.05012	0.801723	0.905658	0.129063	0.0745148		56.9	2.74832	2.74607	2.74739	2.74384	2.7464	0.00194353	0.000971767
58.9	0.936643	1.04262	0.837766	0.93901	0.102449	0.0591488		58.9	2.74983	2.746	2.7474	2.74376	2.74675	0.00254305	0.00127152
60.9	0.794247	0.84247	0.784839	0.807185	0.0309173	0.0178501		60.9	2.74539	2.74282	2.74548	2.74324	2.74423	0.00140235	0.000701176
62.9	1.12773	0.57483	0.615341	0.772634	0.308191	0.177934		62.9	2.74069	2.73686	2.742	2.74084	2.7401	0.00223606	0.00111803
64.9	0.955029	0.485267	0.425356	0.621884	0.290063	0.167468		64.9	2.73876	2.73387	2.73749	2.73789	2.737	0.00215374	0.00107687
66.9	0.691767	0.464872	0.551501	0.56938	0.114499	0.0661061		66.9	2.73386	2.72844	2.73547	2.73531	2.73327	0.00329851	0.00164925
68.9	0.388285	0.362333	0.456013	0.402211	0.0483676	0.027925		68.9	2.73449	2.71453	2.73585	2.73117	2.72901	0.00985245	0.00492623
70.9	0.197277	0.391206	0.287839	0.292107	0.0970351	0.0560232		70.9	2.73759	2.71676	2.7322	2.72853	2.72877	0.00882857	0.00441429
72.9	0.169686	0.478386	-0.111971	0.1787	0.295282	0.170481		72.9	2.7363	2.7289	2.73379	2.73241	2.73285	0.00308496	0.00154248
74.9	0.237822	0.129291	-0.119089	0.0826748	0.182965	0.105635		74.9	2.73277	2.73027	2.73209	2.73757	2.73317	0.00311285	0.00155643
76.9	0.802068	0.289388	0.128946	0.406801	0.351586	0.202988		76.9	2.72931	2.73478	2.72755	2.73763	2.73232	0.00469593	0.00234796
78.9	0.200514	0.67705	0.213431	0.363665	0.271476	0.156737		78.9	2.73141	2.73876	2.72844	2.73541	2.73351	0.00451572	0.00225786
80.9	0.141341	0.816744	0.267445	0.40851	0.35912	0.207338		80.9	2.73332	2.73272	2.73298	2.73671	2.73393	0.00186948	0.00093474
82.9	0.732774	0.82545	0.231593	0.596606	0.319489	0.184457		82.9	2.73607	2.72935	2.74127	2.74002	2.73668	0.00536304	0.00268152
84.9	1.36945	0.585852	0.354506	0.769937	0.531925	0.307107		84.9	2.73621	2.73508	2.73953	2.74107	2.73797	0.00279727	0.00139863
86.9	0.772282	0.357888	0.404964	0.511711	0.226885	0.130992		86.9	2.73519	2.73871	2.73117	2.73879	2.73596	0.00361008	0.00180504
88.9	0.329522	0.519406	0.433018	0.427315	0.0950702	0.0548888		88.9	2.73712	2.73726	2.73211	2.73772	2.73605	0.00264185	0.00132092
90.9	0.328579	0.787464	0.431074	0.515706	0.240864	0.139063		90.9	2.73957	2.73498	2.73568	2.73933	2.73739	0.00239933	0.00119967
92.9	0.44713	0.77193	0.530788	0.583283	0.168643	0.0973661		92.9	2.74162	2.73424	2.73998	2.74061	2.73911	0.00331683	0.00165841
94.9	1.08261	0.747844	0.741269	0.857241	0.195202	0.1127		94.9	2.74415	2.73525	2.74184	2.74003	2.74032	0.00377661	0.0018883
96.9	0.696676	0.707387	0.643178	0.682414	0.0343985	0.01986		96.9	2.74744	2.73698	2.73951	2.73782	2.74044	0.0047858	0.0023929
98.9	0.395573	0.68723	0.545507	0.54277	0.145847	0.0842051		98.9	2.74549	2.73934	2.7359	2.73668	2.73935	0.00434649	0.00217324
100.9	0.541524	0.899556	0.610742	0.683941	0.189909	0.109644		100.9	2.74063	2.74297	2.73635	2.73821	2.73954	0.0028819	0.00144095
102.9	0.804963	0.901199	0.457869	0.721344	0.233194	0.134635		102.9	2.73811	2.74197	2.73943	2.74029	2.73995	0.00161832	0.00080916
104.9	1.15955	0.889018	0.356475	0.801681	0.408599	0.235905		104.9	2.73596	2.74001	2.74281	2.73931	2.73952	0.00281397	0.00140699
106.9	0.941868	1.10953	0.369956	0.807119	0.387764	0.223876		106.9	2.73334	2.74177	2.7416	2.73778	2.73862	0.00397537	0.00198769
108.9	1.10102	1.17821	0.1059	0.795044	0.598063	0.345292		108.9	2.73485	2.74271	2.73322	2.73998	2.73769	0.00441502	0.00220751
110.9	1.31753	0.879805	0.0297667	0.742367	0.65479	0.378043		110.9	2.73792	2.73996	2.73042	2.74286	2.73779	0.00531426	0.00265713
112.9	1.398	0.803394	0.203238	0.801545	0.597384	0.3449		112.9	2.73798	2.7405	2.73244	2.74225	2.73829	0.00427749	0.00213874
114.9	1.07765	0.862283	0.358794	0.766241	0.368925	0.212999		114.9	2.73637	2.74296	2.73825	2.74057	2.73954	0.0028587	0.00142935
116.9	0.896339	0.714892	0.496544	0.702592	0.200181	0.115575		116.9	2.73711	2.74319	2.74492	2.74164	2.74171	0.00334711	0.00167355
118.9	1.17843	0.949325	0.519028	0.88226	0.334776	0.193283		118.9	2.73835	2.74184	2.74406	2.74309	2.74183	0.00249615	0.00124808
120.9	0.886229	1.23259	0.474398	0.864407	0.379569	0.219144		120.9	2.7362	2.74167	2.74182	2.744	2.74093	0.00332261	0.0016613
122.9	0.433532	0.954818	0.321919	0.57009	0.337826	0.195044		122.9	2.73286	2.74306	2.74455	2.74282	2.74083	0.00536223	0.00268112
124.9	0.361703	0.700007	0.354886	0.472199	0.197317	0.113921		124.9	2.73561	2.74206	2.74695	2.74041	2.74126	0.00467794	0.00233897
126.9	0.376813	0.710238	0.689648	0.592233	0.186843	0.107874		126.9	2.74178	2.74048	2.75012	2.74072	2.74328	0.00459595	0.00229797
128.9	0.622568	0.828244	0.906977	0.78593	0.14685	0.0847839		128.9	2.74672	2.73967	2.74638	2.74357	2.74408	0.00326608	0.00163304
130.9	0.551583	0.890702	0.666547	0.702944	0.172464	0.0995724		130.9	2.74546	2.73931	2.74212	2.74615	2.74326	0.00316791	0.00158396
132.9	0.256642	0.89825	0.551591	0.568828	0.321151	0.185417		132.9	2.73885	2.74218	2.74153	2.7444	2.74174	0.00228763	0.00114381
134.9	0.546147	0.691593	0.49935	0.57903	0.100251	0.0578799		134.9	2.73926	2.74602	2.73879	2.74209	2.74154	0.00332635	0.00166317
136.9	0.384757	0.519159	0.34302	0.415645	0.0920427	0.0531409		136.9	2.73944	2.74597	2.73557	2.74075	2.74043	0.004298	0.002149
138.9	0.176484	0.572351	0.464745	0.404527	0.204688	0.118177		138.9	2.73662	2.74202	2.7308	2.74066	2.73752	0.00503565	0.00251783
140.9	0.564557	0.611085	0.658465	0.611369	0.0469546	0.0271092		140.9	2.73475	2.73867	2.72572	2.73907	2.73455	0.00620437	0.00310218
142.9	0.666974	0.450081	0.391265	0.502773	0.145211	0.0838376		142.9	2.7333	2.73561	2.72722	2.7365	2.73316	0.00418259	0.0020913
144.9	0.312667	0.503565	0.408192	0.408141	0.0954492	0.0551076		144.9	2.73688	2.73205	2.72469	2.73407	2.73192	0.00521355	0.00260678
146.9	0.00272375	0.611852	0.197711	0.270762	0.311066	0.179594		146.9	2.73913	2.73001	2.7266	2.7344	2.73253	0.0054315	0.00271575
148.9	0.107862	0.504647	0.013826	0.208778	0.260508	0.150404		148.9	2.7358	2.733	2.73222	2.73336	2.7336	0.00154465	0.000772326
150.9	0.268969	0.241017	0.101106	0.203697	0.089939	0.0519263		150.9	2.73541	2.73343	2.72748	2.73492	2.73281	0.0036516	0.0018258
152.9	0.0550193	0.179189	0.211411	0.14854	0.0825779	0.0476764		152.9	2.73323	2.72676	2.72198	2.73625	2.72955	0.00641635	0.00320817
154.9	-0.14746	0.225874	0.234676	0.104363	0.218129	0.125937		154.9	2.72823	2.72692	2.72583	2.72655	2.72688	0.00100523	0.000502614
156.9	-0.0130539	-0.0246154	0.400452	0.120927	0.242144	0.139802		156.9	2.72855	2.72865	2.72645	2.72201	2.72642	0.00310815	0.00155407
158.9	0.100023	-0.11434	0.48053	0.155404	0.301277	0.173942		158.9	2.7291	2.72377	2.72311	2.7254	2.72534	0.00267982	0.00133991
160.9	0.15832	0.202161	0.0346666	0.131716	0.0868587	0.0501479		160.9	2.72783	2.72298	2.73086	2.72938	2.72776	0.00341862	0.00170931
162.9	0.19238	0.022464	-0.167752	0.0156971	0.180161	0.104016		162.9	2.72142	2.73195	2.73714	2.73021	2.73018	0.00654001	0.00327001
164.9	0.371645	-0.32918	-0.132412	-0.0299822	0.361466	0.208693		164.9	2.72002	2.73572	2.72069	2.72822	2.72616	0.00737825	0.00368912
166.9	0.289807	-0.201147	-0.0602964	0.00945458	0.2528	0.145954		166.9	2.72426	2.73326	2.71475	2.7259	2.72454	0.00761389	0.00380695
168.9	-0.153264	-0.136508	-0.141124	-0.143632	0.00865468	0.00499678		168.9	2.72847	2.72505	2.72135	2.7271	2.72549	0.00309654	0.00154827
170.9	-0.306307	-0.260372	-0.0896194	-0.218766	0.114178	0.0659208		170.9	2.72968	2.73264	2.71655	2.72582	2.72617	0.00699724	0.00349862
172.9	0.156363	-0.0227133	-0.0736628	0.0199956	0.120814	0.069752		172.9	2.72801	2.71766	2.71559	2.72506	2.72158	0.00590648	0.00295324
174.9	0.362959	0.106617	0.0323154	0.167297	0.173473	0.100155		174.9	2.72523	2.72128	2.71795	2.73128	2.72394	0.00572968	0.00286484
176.9	0.0133721	0.0215803	-0.0778956	-0.0143144	0.0552157	0.0318788		176.9	2.71883	2.73378	2.71972	2.72993	2.72557	0.00743807	0.00371904
178.9	-0.0397888	-0.016098	-0.0731038	-0.0429968	0.028638	0.0165341		178.9	2.71047	2.72611	2.72637	2.72835	2.72282	0.00829949	0.00414974
180.9	0.248067	0.00276121	0.0198474	0.0902251	0.136961	0.0790747		180.9	2.71346	2.73544	2.71875	2.72931	2.72424	0.0099592	0.0049796
182.9	0.308542	-0.128405	0.00499979	0.0617123	0.223926	0.129284		182.9	2.72365	2.72197	2.71696	2.72788	2.72261	0.00451851	0.00225925
184.9	0.215022	-0.235415	0.0758392	0.0184821	0.230631	0.133155		184.9	2.72049	2.71536	2.71924	2.72717	2.72056	0.00491237	0.00245619
186.9	0.214783	-0.368299	0.245819	0.0307677	0.34595	0.199735		186.9	2.71495	2.72267	2.72238	2.72689	2.72172	0.00496362	0.00248181
188.9	-0.0335065	-0.409656	0.0556096	-0.129184	0.246949	0.142576		188.9	2.7167	2.72946	2.72785	2.7275	2.72538	0.00584795	0.00292398
190.9	-0.548858	-0.240673	-0.16183	-0.31712	0.204526	0.118083		190.9	2.72431	2.7285	2.73313	2.73233	2.72957	0.00404814	0.00202407
192.9	-0.263034	0.0323772	-0.185085	-0.13858	0.153098	0.088391		192.9	2.72598	2.72848	2.73195	2.73286	2.72982	0.00317909	0.00158954
194.9	0.152068	0.264932	-0.0100005	0.135667	0.138198	0.0797888		194.9	2.71707	2.7226	2.72993	2.72713	2.72418	0.00562482	0.00281241
196.9	-0.0228726	0.0864281	0.536708	0.200088	0.2966	0.171242		196.9	2.71201	2.71714	2.7271	2.72571	2.72049	0.00716547	0.00358274

## Sheet: Figure 4
a	IM3								b	IAL1											c	IAL6								D	IAL7
Time (ms)	M01	M04	M08	M10	Average	SD	S.E.M.		Time (ms)	M01	M04	M06	M08	M09	M10	M11	Average	SD	S.E.M.		Time (ms)	M01	M04	M08	M10	Average	SD	S.E.M.		Time (ms)	M01	M04	M08	M10	Average	SD	S.E.M.
-19.1	0.968586	0.977889	0.986535	0.967176	0.975047	0.00901393	0.00450697		-17.1	0.735042	0.959798	0.665657	0.78998	1.13599	0.999802	1.08252	0.787619	0.180785	0.0683303		-17.1	1.0789	0.980281	0.994543	0.886265	0.984997	0.0789072	0.0394536		-17.1	0.91317	0.923874	1.01116	1.07501	0.980804	0.0766192	0.0383096
-17.1	1.07029	0.984337	1.04311	0.996976	1.02368	0.0400471	0.0200236		-15.1	0.769067	0.901498	0.816455	0.40963	1.1018	0.984871	1.18689	0.724163	0.255739	0.0966601		-15.1	0.950433	1.02979	0.933372	0.955849	0.967361	0.0427064	0.0213532		-15.1	0.744919	0.893604	0.80294	1.02864	0.867526	0.123615	0.0618077
-15.1	0.888237	1.02609	0.972784	0.976593	0.965925	0.0572002	0.0286001		-13.1	0.927157	1.12327	0.915544	1.21989	0.987111	1.06312	1.02627	1.04646	0.108775	0.041113		-13.1	0.994499	1.01957	0.985912	1.08688	1.02171	0.0457281	0.0228641		-13.1	0.831024	0.876499	0.763288	1.068	0.884703	0.130752	0.0653762
-13.1	1.03132	1.03446	0.982087	1.0253	1.01829	0.0244328	0.0122164		-11.1	1.05152	1.10896	1.06796	1.24042	0.933299	0.991922	0.982841	1.11721	0.101209	0.0382535		-11.1	1.05128	1.00244	1.01104	1.16602	1.0577	0.0752874	0.0376437		-11.1	0.959191	1.02238	0.986182	0.993039	0.990199	0.0259584	0.0129792
-11.1	1.00772	1.01333	1.03618	1.01427	1.01787	0.0125412	0.00627062		-9.1	1.00087	0.757252	1.04619	1.5256	0.938378	0.928129	0.86171	1.08248	0.246616	0.0932121		-9.1	1.07273	1.02348	0.868585	1.13482	1.0249	0.113735	0.0568677		-9.1	0.8492	1.10061	0.96636	0.946202	0.965593	0.103527	0.0517636
-9.1	0.995185	1.00133	0.959004	1.01551	0.992757	0.0240573	0.0120287		-7.1	1.12246	1.05126	0.857394	0.991177	0.892532	1.0145	0.885787	1.00557	0.0982838	0.0371478		-7.1	1.05792	1.04447	0.930023	1.04369	1.01903	0.0596953	0.0298477		-7.1	0.977332	1.0632	0.707963	0.975012	0.930877	0.154172	0.0770859
-7.1	1.05538	0.985179	0.976967	1.02226	1.00994	0.0361319	0.0180659		-5.1	1.12112	1.10815	0.996761	0.768698	1.0217	1.09045	0.880221	0.998683	0.130929	0.0494866		-5.1	0.914479	1.00757	1.11896	0.934668	0.993917	0.0924518	0.0462259		-5.1	1.34121	1.03127	0.942295	0.960988	1.06894	0.185513	0.0927564
-5.1	0.975835	0.939231	1.07533	0.999932	0.997582	0.0575259	0.028763		-3.1	1.09544	1.05293	1.30743	0.97419	1.03523	0.980771	0.871547	1.1075	0.135892	0.0513622		-3.1	0.918674	0.934024	1.13351	0.90314	0.972338	0.108188	0.0540938		-3.1	1.28656	1.02643	1.47159	0.908896	1.17337	0.253825	0.126913
-3.1	1.01002	1.06984	1.01819	0.993114	1.02279	0.033061	0.0165305		-1.1	1.18896	0.748758	1.32265	1.09038	0.95699	0.945966	1.22591	1.08769	0.197502	0.0746489		-1.1	0.958641	0.958527	1.0267	0.892868	0.959183	0.054639	0.0273195		-1.1	1.10905	1.06078	1.3508	1.04406	1.14117	0.142442	0.0712211
-1.1	1.02311	0.984149	0.930775	0.989407	0.98186	0.0381817	0.0190908		0.9	1.22798	1.20421	1.10937	1.13758	0.947476	1.18432	0.881289	1.16979	0.133503	0.0504592		0.9	1.13794	1.14267	0.920634	0.941855	1.03577	0.121027	0.0605137		0.9	1.11063	0.990505	0.982769	1.37058	1.11362	0.181029	0.0905145
0.9	1.16995	0.973328	0.922108	0.982672	1.01201	0.108604	0.0543022		2.9	1.10749	0.554456	0.93265	1.14756	1.05112	1.24286	0.613251	0.935539	0.2677	0.101181		2.9	1.40744	1.27479	0.954239	1.08695	1.18085	0.20028	0.10014		2.9	1.09256	1.05756	1.32731	1.55585	1.25832	0.231707	0.115854
2.9	0.860898	0.819907	0.792093	0.903141	0.84401	0.0485044	0.0242522		4.9	0.925658	0.832112	0.819288	0.876112	1.16211	1.32279	0.802916	0.863293	0.200602	0.0758205		4.9	1.44677	1.23527	1.05553	1.23905	1.24416	0.159934	0.0799669		4.9	1.15292	1.17262	1.65325	1.69604	1.41871	0.296157	0.148078
4.9	0.71563	0.772916	0.817509	0.742657	0.762178	0.0436829	0.0218415		6.9	1.12386	1.12418	0.809959	1.02761	1.03471	1.58072	0.623564	1.02141	0.297975	0.112624		6.9	1.40728	1.21706	1.14463	1.36671	1.28392	0.123753	0.0618764		6.9	1.52248	1.25272	1.6771	1.87842	1.58268	0.263863	0.131932
6.9	0.709934	0.737362	0.681173	0.678406	0.701719	0.0277102	0.0138551		8.9	1.07705	1.19879	0.838302	1.69797	0.784814	1.55229	0.808676	1.20303	0.368696	0.139354		8.9	1.64892	1.32126	1.2819	1.43742	1.42238	0.164831	0.0824156		8.9	1.73369	1.42282	1.57272	1.89524	1.65612	0.203783	0.101891
8.9	0.739651	0.942334	0.837141	0.793724	0.828212	0.0858994	0.0429497		10.9	1.05939	2.18573	0.720703	2.5267	0.725265	1.46989	0.550561	1.62313	0.774694	0.292807		10.9	1.75024	1.52017	1.54765	1.38215	1.55005	0.151839	0.0759194		10.9	1.7639	1.65178	1.47448	1.87668	1.69171	0.171475	0.0857373
10.9	0.970289	1.01438	0.841422	1.07425	0.975084	0.0987691	0.0493846		12.9	1.2256	1.74791	0.690379	3.24309	0.758937	1.61796	0.959368	1.72675	0.882852	0.333687		12.9	1.9402	1.55565	1.72735	1.46899	1.67305	0.207962	0.103981		12.9	1.98006	1.63272	1.422	1.97431	1.75227	0.273596	0.136798
12.9	1.23676	1.11403	1.02713	1.24899	1.15673	0.105726	0.0528628		14.9	1.49649	1.91108	0.778507	3.21483	0.739254	1.70899	1.17045	1.85022	0.848786	0.320811		14.9	2.30719	1.61091	1.72418	1.49622	1.78463	0.360593	0.180297		14.9	2.29551	1.60025	1.36117	1.88073	1.78441	0.401474	0.200737
14.9	1.2708	1.37117	1.13019	1.45814	1.30757	0.140869	0.0704343		16.9	0.938838	2.47761	0.987966	3.07965	0.778152	1.77198	1.17272	1.87101	0.881177	0.333054		16.9	2.30944	1.66889	1.5967	1.41637	1.74785	0.389163	0.194581		16.9	2.3757	1.70915	1.10277	1.82367	1.75282	0.522009	0.261005
16.9	1.57349	1.51232	1.35106	1.55151	1.49709	0.10059	0.0502949		18.9	1.12343	2.51293	1.097	2.63204	0.730231	1.91477	1.15551	1.84135	0.75627	0.285843		18.9	2.35466	1.70204	1.59036	1.58321	1.80757	0.368762	0.184381		18.9	2.30491	1.78687	1.07961	1.93011	1.77538	0.512698	0.256349
18.9	1.86942	1.74447	1.47695	1.79494	1.72144	0.170885	0.0854424		20.9	2.52765	2.20525	1.06245	3.25433	0.790937	2.03407	1.32916	2.26242	0.875154	0.330777		20.9	2.61203	1.71749	1.61022	1.65215	1.89797	0.478078	0.239039		20.9	2.10546	1.70553	1.54148	2.02869	1.84529	0.266559	0.133279
20.9	1.78444	1.99984	1.59679	1.93261	1.82842	0.178726	0.089363		22.9	2.61604	2.59878	0.932155	3.4337	0.932922	2.23714	1.48828	2.39517	0.947138	0.357984		22.9	2.79522	1.7908	1.63901	1.64657	1.9679	0.55595	0.277975		22.9	2.08797	1.70983	1.9382	2.13016	1.96654	0.189927	0.0949633
22.9	1.9542	2.05987	1.77904	2.01927	1.9531	0.123932	0.0619658		24.9	1.75997	3.33616	0.981433	2.83797	1.08829	2.29176	1.66266	2.22888	0.876784	0.331393		24.9	2.80586	1.88685	1.87433	1.68122	2.06207	0.504718	0.252359		24.9	2.10055	1.96842	1.94825	2.03993	2.01429	0.0696763	0.0348382
24.9	2.171	2.22085	1.79876	2.30324	2.12346	0.223232	0.111616		26.9	1.71828	3.26205	1.2208	2.96301	1.16601	2.26576	1.91141	2.29103	0.810754	0.306436		26.9	2.62089	1.97466	2.04408	1.73316	2.09319	0.376187	0.188093		26.9	2.1304	2.04005	1.68002	1.94562	1.94902	0.194558	0.097279
26.9	2.3273	2.33609	1.8726	2.45884	2.24871	0.257828	0.128914		28.9	1.92185	2.87989	1.20673	3.901	1.13511	2.28182	2.01784	2.47736	0.96549	0.364921		28.9	2.32438	1.93445	2.00154	1.78058	2.01024	0.228947	0.114473		28.9	2.17173	1.81093	1.43836	1.96219	1.8458	0.309301	0.154651
28.9	2.34215	2.462	1.87767	2.41828	2.27503	0.269492	0.134746		30.9	1.6713	3.27592	1.07239	3.52466	1.26752	2.23345	2.08345	2.38607	0.94314	0.356473		30.9	2.22111	1.96018	1.87904	1.73455	1.94872	0.204166	0.102083		30.9	2.12547	1.86614	1.6249	2.15213	1.94216	0.24774	0.12387
30.9	2.26847	2.55237	1.9608	2.49845	2.32002	0.26927	0.134635		32.9	1.67638	3.65599	0.931015	3.89236	1.33977	2.2505	1.94307	2.53894	1.13027	0.427203		32.9	2.40918	2.0442	1.75361	1.64425	1.96281	0.342108	0.171054		32.9	2.32908	1.97647	1.90808	2.38238	2.149	0.24132	0.12066
32.9	2.42404	2.71489	1.95705	2.60655	2.42563	0.334649	0.167324		34.9	2.26121	3.18501	0.745029	4.27566	1.16669	2.24468	1.72975	2.61673	1.20305	0.45471		34.9	2.5777	2.00324	1.6777	1.65739	1.97901	0.429434	0.214717		34.9	2.51291	1.99166	2.01236	2.47158	2.24713	0.283666	0.141833
34.9	2.65178	2.69466	1.86074	2.73537	2.48564	0.417995	0.208998		36.9	2.53688	3.26863	0.724622	4.69998	1.07444	2.22716	1.63921	2.80753	1.365	0.51592		36.9	2.79186	2.04575	1.82008	1.77629	2.10849	0.470625	0.235313		36.9	2.32998	1.97443	1.9993	2.49496	2.19967	0.254989	0.127494
36.9	2.58688	2.665	1.8663	2.83911	2.48932	0.428518	0.214259		38.9	2.30369	3.67139	0.884244	4.17703	1.07582	2.1136	1.45094	2.75909	1.26735	0.479012		38.9	3.15916	2.13049	1.97707	1.69563	2.24059	0.63831	0.319155		38.9	2.13138	1.94922	2.0812	2.49208	2.16347	0.232153	0.116077
38.9	2.59577	2.74491	2.04902	2.82762	2.55433	0.350268	0.175134		40.9	2.1527	3.26334	0.93652	3.89921	1.083	2.05286	1.48513	2.56294	1.10735	0.418538		40.9	3.32894	2.09265	2.04961	1.67028	2.28537	0.721131	0.360566		40.9	2.10539	2.04957	2.26289	2.44293	2.2152	0.17666	0.0883301
40.9	2.59673	2.66059	2.20306	2.86355	2.58098	0.276441	0.138221		42.9	1.89739	2.88346	0.755448	3.80997	1.31515	2.13933	1.73794	2.33657	1.0109	0.382086		42.9	3.09053	2.03705	2.01699	1.79875	2.23583	0.57993	0.289965		42.9	2.2049	2.30096	2.2231	2.46007	2.29726	0.116262	0.0581312
42.9	2.53001	2.69002	2.28258	2.81494	2.57939	0.229679	0.11484		44.9	1.91379	2.89557	0.606614	4.15392	1.32353	1.95528	1.85214	2.39247	1.1403	0.430992		44.9	2.70248	1.92912	1.93223	1.85223	2.10401	0.400689	0.200344		44.9	2.41791	2.39402	1.97582	2.36266	2.2876	0.209085	0.104542
44.9	2.61302	2.67713	2.09766	3.06154	2.61234	0.39618	0.19809		46.9	2.09523	3.26797	0.740317	4.70846	1.02416	1.75891	1.68011	2.70299	1.3796	0.52144		46.9	2.51593	1.89297	1.86408	1.83852	2.02787	0.32613	0.163065		46.9	2.31124	2.25493	1.95679	2.0716	2.14864	0.163786	0.0818932
46.9	2.54204	2.67811	2.06121	2.89116	2.54313	0.351945	0.175973		48.9	1.91791	3.60973	1.03578	4.64925	1.06493	1.74513	1.30933	2.80317	1.39696	0.528003		48.9	2.76311	1.90355	1.87248	1.85537	2.09863	0.443436	0.221718		48.9	1.94531	1.97312	2.22304	2.10866	2.06253	0.128616	0.064308
48.9	2.77985	3.01191	2.34902	3.10898	2.81244	0.3384	0.1692		50.9	2.00902	3.49888	1.10732	4.35414	1.29613	1.77872	1.32473	2.74234	1.24621	0.471023		50.9	3.09227	1.99565	1.94956	1.79008	2.20689	0.59679	0.298395		50.9	1.8413	2.009	2.2699	2.4561	2.14407	0.272708	0.136354
50.9	2.78579	2.89611	2.33053	2.91927	2.73292	0.274514	0.137257		52.9	2.17987	3.45218	1.08638	4.13726	1.26841	1.94742	1.64993	2.71392	1.13878	0.43042		52.9	3.06521	2.05716	2.05843	1.69319	2.2185	0.59006	0.29503		52.9	2.03405	2.2347	2.19607	2.3995	2.21608	0.150028	0.0750141
52.9	2.63063	2.73652	2.21051	2.82111	2.59969	0.270906	0.135453		54.9	2.11836	3.29458	1.25129	3.53976	1.12552	2.15786	1.60738	2.551	0.948153	0.358368		54.9	2.78746	2.11234	2.14071	1.6444	2.17123	0.469644	0.234822		54.9	2.16679	2.27235	2.2596	2.34869	2.26186	0.0745946	0.0372973
54.9	2.59182	2.76219	2.25002	2.88637	2.6226	0.276179	0.13809		56.9	2.06851	3.2255	1.37125	3.63684	1.21713	2.14621	1.59292	2.57552	0.926903	0.350336		56.9	2.85649	2.15384	2.21748	1.70861	2.23411	0.47266	0.23633		56.9	2.25301	2.16761	2.07405	2.49918	2.24846	0.182424	0.0912118
56.9	2.81076	2.88322	2.33182	3.10327	2.78227	0.325037	0.162518		58.9	1.87917	3.5797	1.38331	4.02058	1.34365	1.98996	1.93856	2.71569	1.06118	0.401088		58.9	2.99793	2.09897	2.18505	1.73866	2.25515	0.531598	0.265799		58.9	2.35453	1.99915	1.8166	2.52111	2.17285	0.322167	0.161084
58.9	2.86294	2.98042	2.38232	3.13013	2.83895	0.323465	0.161733		60.9	1.78365	3.53495	1.29468	3.7075	1.30865	1.77126	2.07477	2.58019	1.00339	0.379247		60.9	2.53955	1.87181	1.9646	1.6565	2.00811	0.377061	0.188531		60.9	2.06648	1.84269	1.66092	2.34791	1.9795	0.296366	0.148183
60.9	2.58182	2.7779	1.7473	2.49119	2.39955	0.450999	0.225499		62.9	1.96502	2.77448	1.01442	2.54395	1.01388	1.55733	1.43816	2.07447	0.700356	0.26471		62.9	2.1353	1.67705	1.58142	1.42375	1.70438	0.305673	0.152836		62.9	1.77466	1.69739	1.3847	1.91548	1.69306	0.224525	0.112263
62.9	1.03065	1.17048	0.433607	0.944323	0.894767	0.321252	0.160626		64.9	1.28401	2.17309	0.567191	1.10858	0.637158	1.38618	0.450943	1.28322	0.603532	0.228114		64.9	1.86464	1.55689	1.1554	1.12721	1.42604	0.352153	0.176077		64.9	1.6571	1.35293	1.25635	1.70394	1.49258	0.221394	0.110697
64.9	0.395176	0.560468	0.267617	0.408499	0.40794	0.119887	0.0599434		66.9	0.749504	1.46085	0.30351	0.384676	0.629814	1.02388	-0.00418585	0.724636	0.487508	0.184261		66.9	1.62438	1.27622	0.872675	0.889764	1.16576	0.358051	0.179026		66.9	1.35072	0.931299	1.19448	1.65388	1.2826	0.302032	0.151016
66.9	0.306106	0.299653	0.363294	0.290335	0.314847	0.0329405	0.0164702		68.9	0.81474	0.746523	0.563532	0.187634	0.584948	0.750289	0.131566	0.578107	0.275654	0.104187		68.9	1.48663	1.10894	0.785877	0.756721	1.03454	0.341045	0.170522		68.9	0.973157	0.729228	1.14014	1.32741	1.04249	0.254072	0.127036
68.9	0.242599	0.192109	0.38527	0.307931	0.281977	0.083606	0.041803		70.9	1.12034	0.431007	0.800549	0.622678	0.346501	0.782739	0.293027	0.743643	0.296197	0.111952		70.9	1.47331	1.04133	0.82053	0.759197	1.02359	0.323368	0.161684		70.9	1.16768	0.885039	1.04691	1.28063	1.09507	0.169449	0.0847246
70.9	0.527397	0.351196	0.363495	0.341432	0.39588	0.0881413	0.0440707		72.9	1.17548	0.835572	0.573983	1.51824	0.284835	0.740894	0.266163	1.02582	0.457725	0.173004		72.9	1.38529	0.941704	0.869516	0.875881	1.0181	0.246962	0.123481		72.9	1.58178	1.1163	0.98488	1.28944	1.2431	0.257945	0.128973
72.9	0.277294	0.343363	0.277748	0.349774	0.312045	0.0399509	0.0199755		74.9	1.14665	1.85402	0.50895	1.6294	0.439431	0.680046	0.360705	1.28476	0.604529	0.22849		74.9	1.4679	1.04327	0.897854	0.99967	1.10217	0.251316	0.125658		74.9	1.49795	0.975081	0.691467	1.14655	1.07776	0.337175	0.168587
74.9	0.238242	0.304602	0.266578	0.37638	0.29645	0.0598212	0.0299106		76.9	1.06383	2.3283	0.734882	1.45045	0.434194	0.748444	0.294337	1.39436	0.697925	0.263791		76.9	1.6299	0.970011	0.923087	0.994966	1.12949	0.334935	0.167467		76.9	1.54625	0.88956	0.670587	1.09018	1.04914	0.373082	0.186541
76.9	0.634215	0.490521	0.408931	0.470866	0.501133	0.0952907	0.0476453		78.9	1.0386	2.4833	0.76986	1.61194	0.233132	0.699021	0.264791	1.47592	0.800714	0.302642		78.9	1.68255	0.918129	0.992887	1.04904	1.16065	0.352042	0.176021		78.9	1.77843	1.00888	1.02801	1.33291	1.28706	0.359647	0.179824
78.9	0.634368	0.622847	0.669667	0.618129	0.636253	0.0232971	0.0116486		80.9	1.31529	2.37215	0.579909	2.47692	0.344723	0.750903	0.528838	1.68607	0.8931	0.33756		80.9	1.88952	0.975167	1.10902	1.14166	1.27884	0.41344	0.20672		80.9	1.82524	1.11427	1.04906	1.47774	1.36658	0.359261	0.179631
80.9	0.965094	0.814156	0.861563	0.870863	0.877919	0.0631996	0.0315998		82.9	1.6093	2.18072	0.596306	2.6376	0.592678	1.11404	0.680688	1.75598	0.822625	0.310923		82.9	2.23983	1.05957	1.10344	1.19579	1.39966	0.562982	0.281491		82.9	1.65908	1.24236	0.810506	1.48414	1.29902	0.367773	0.183886
82.9	1.21282	1.03773	0.734666	1.10851	1.02343	0.205504	0.102752		84.9	1.95552	2.00176	0.693575	2.53853	0.508307	1.56968	0.917951	1.79735	0.763879	0.288719		84.9	2.35685	1.213	0.997225	1.17875	1.43646	0.620857	0.310429		84.9	1.72736	1.30748	0.796199	1.48669	1.32943	0.394925	0.197462
84.9	1.53873	1.25301	0.767385	1.23889	1.19951	0.319488	0.159744		86.9	2.37977	2.27845	0.414184	2.42608	0.488446	1.77543	1.07218	1.87462	0.883434	0.333907		86.9	2.28528	1.25896	0.952311	1.04537	1.38548	0.613446	0.306723		86.9	1.91786	1.21629	0.963791	1.75083	1.46219	0.447144	0.223572
86.9	1.69612	1.45277	1.27323	1.5303	1.4881	0.175567	0.0877836		88.9	2.35525	2.72181	0.193392	2.78117	0.669743	1.61061	1.03745	2.01291	1.03121	0.389762		88.9	2.33956	1.11396	0.959412	1.07357	1.37162	0.648599	0.324299		88.9	1.8798	1.09949	1.04234	1.99182	1.50336	0.501979	0.250989
88.9	1.66606	1.59602	1.32895	1.69614	1.57179	0.167242	0.0836212		90.9	2.13622	3.18796	0.418736	3.2257	0.717517	1.46925	1.14714	2.24215	1.13098	0.427472		90.9	2.3373	1.03057	0.977934	1.23255	1.39459	0.637984	0.318992		90.9	1.96812	1.13508	1.01203	2.01204	1.53182	0.531838	0.265919
90.9	2.1323	1.71396	1.35988	1.86039	1.76663	0.321834	0.160917		92.9	2.22616	3.3641	0.631675	3.9993	0.75569	1.5628	1.07081	2.55531	1.31419	0.496718		92.9	2.37168	1.09453	1.00861	1.36955	1.46109	0.626276	0.313138		92.9	2.11607	1.11115	1.08212	1.98108	1.57261	0.552487	0.276243
92.9	2.10805	1.82212	1.43785	1.876	1.81101	0.277985	0.138993		94.9	2.63698	3.09417	0.364597	4.75769	0.800974	1.81841	0.975714	2.71336	1.54776	0.585		94.9	2.65623	1.13032	1.00593	1.38703	1.54488	0.757706	0.378853		94.9	2.05143	1.13437	1.20412	1.96777	1.58943	0.487215	0.243607
94.9	2.5419	1.92131	1.50457	2.029	1.9992	0.426669	0.213334		96.9	2.7588	2.1249	0.588501	5.03535	0.88273	1.93457	1.06907	2.62689	1.52174	0.575162		96.9	2.64408	1.10004	0.993152	1.36486	1.52553	0.761894	0.380947		96.9	1.91576	1.15685	1.29003	1.90175	1.5661	0.399423	0.199711
96.9	2.626	1.92461	1.74968	2.30271	2.15075	0.391984	0.195992		98.9	2.49664	2.86113	1.04813	4.15797	0.965667	1.97592	0.992338	2.64097	1.19732	0.452546		98.9	2.4575	1.23547	0.943226	1.3937	1.50747	0.660266	0.330133		98.9	1.94132	1.31289	1.43655	1.94434	1.65878	0.331861	0.165931
98.9	2.32414	1.96521	1.57505	2.24217	2.02664	0.337969	0.168984		100.9	2.14958	2.88422	1.17337	3.58229	0.939033	2.28939	1.01841	2.44736	1.01357	0.383092		100.9	2.4379	1.33076	1.00929	1.44079	1.55469	0.616614	0.308307		100.9	1.91727	1.49165	1.36825	2.08867	1.71646	0.341884	0.170942
100.9	2.47043	2.16661	1.67702	2.31434	2.1571	0.343255	0.171627		102.9	2.02191	3.09179	1.14341	3.97357	0.937812	2.55912	1.21701	2.55767	1.13634	0.429497		102.9	2.58255	1.46683	1.20765	1.45855	1.6789	0.614326	0.307163		102.9	1.89856	1.59369	1.36243	1.82655	1.67031	0.243015	0.121507
102.9	2.47766	2.2609	1.65309	2.36159	2.18831	0.36764	0.18382		104.9	2.26508	3.50571	1.10437	4.77438	0.878607	2.41748	1.27431	2.91239	1.41958	0.536549		104.9	2.58332	1.40963	1.21721	1.47387	1.67101	0.617907	0.308954		104.9	1.96054	1.51768	1.51278	1.73615	1.68179	0.21304	0.10652
104.9	2.6413	2.39116	1.8897	2.59062	2.37819	0.343096	0.171548		106.9	2.18292	3.724	1.18165	5.00056	0.804828	2.24418	1.18188	3.02228	1.53118	0.578733		106.9	2.45363	1.39031	1.03571	1.50099	1.59516	0.605747	0.302873		106.9	1.91994	1.49294	1.50399	2.04859	1.74136	0.285383	0.142692
106.9	2.73652	2.25608	1.78342	2.62058	2.34915	0.429127	0.214563		108.9	2.02603	3.30128	1.15804	4.58034	0.877148	2.21171	0.96982	2.76642	1.36915	0.517488		108.9	2.4476	1.37264	0.921854	1.49551	1.5594	0.641437	0.320718		108.9	1.9732	1.58269	1.57507	2.17101	1.82549	0.296007	0.148004
108.9	2.67216	2.29717	1.48433	2.60346	2.26428	0.544919	0.272459		110.9	1.97227	3.17542	0.774598	4.45759	0.98023	2.14935	1.13482	2.59497	1.33387	0.504155		110.9	2.51043	1.3514	1.02426	1.44266	1.58219	0.644372	0.322186		110.9	2.35616	1.66698	1.89993	2.00584	1.98223	0.286668	0.143334
110.9	2.71971	2.39141	1.9156	2.72331	2.43751	0.381152	0.190576		112.9	1.929	3.35	0.485455	4.98645	1.01056	2.00824	1.60968	2.68773	1.52205	0.575282		112.9	2.41182	1.49606	1.23301	1.44099	1.64547	0.523304	0.261652		112.9	2.44591	1.74727	1.70994	2.0655	1.99215	0.341997	0.170998
112.9	3.03773	2.51435	2.10359	2.6526	2.57707	0.385584	0.192792		114.9	1.97011	3.42699	0.66874	4.84925	1.07188	1.88311	1.88827	2.72877	1.43605	0.542778		114.9	2.34623	1.52831	1.28689	1.41309	1.64363	0.478663	0.239331		114.9	2.18057	1.68691	1.26115	2.28842	1.85426	0.474255	0.237128
114.9	3.05555	2.59101	2.28832	2.59239	2.63182	0.316626	0.158313		116.9	2.1366	3.16642	0.884337	3.89064	1.03342	2.12284	2.04298	2.5195	1.07367	0.405808		116.9	2.30986	1.41913	1.22738	1.40925	1.5914	0.487014	0.243507		116.9	2.11678	1.52763	1.19729	2.13429	1.744	0.460797	0.230398
116.9	2.58783	2.37784	1.94141	2.56207	2.36729	0.29892	0.14946		118.9	2.06937	2.86847	0.789052	3.83188	0.952471	2.24003	1.72763	2.38969	1.06283	0.40171		118.9	2.27067	1.41777	1.18543	1.44472	1.57965	0.475161	0.237581		118.9	2.13973	1.49337	1.09439	1.78928	1.62919	0.443748	0.221874
118.9	2.81022	2.72047	1.83539	2.69848	2.51614	0.456397	0.228198		120.9	1.97299	3.16735	0.589071	4.52418	1.07016	1.86264	1.25524	2.5634	1.36235	0.514919		120.9	2.22749	1.4723	1.20245	1.47999	1.59556	0.440611	0.220306		120.9	2.02038	1.36407	1.04861	1.82109	1.56354	0.439685	0.219843
120.9	3.05349	2.7576	2.04051	2.86339	2.67875	0.442754	0.221377		122.9	2.01258	3.05234	0.554499	4.58552	1.0502	1.74672	1.27471	2.55123	1.37619	0.52015		122.9	2.21347	1.4956	1.21219	1.40385	1.58128	0.437691	0.218845		122.9	2.1086	1.30988	1.02527	2.12727	1.64276	0.560912	0.280456
122.9	3.01264	2.66333	2.10973	2.79868	2.6461	0.385409	0.192705		124.9	2.02175	2.43296	0.72996	4.35624	0.953184	2.15387	1.47228	2.38523	1.20753	0.456402		124.9	2.21159	1.42845	1.18891	1.34468	1.54341	0.456377	0.228188		124.9	2.19774	1.39004	1.23115	2.12589	1.7362	0.496583	0.248291
124.9	2.84869	2.42548	1.95985	2.62527	2.46482	0.378437	0.189218		126.9	2.06406	2.30385	0.844533	4.01279	1.01001	2.45162	1.62582	2.30631	1.06403	0.402165		126.9	2.21994	1.35522	1.16383	1.40009	1.53477	0.468126	0.234063		126.9	2.2601	1.48052	1.32163	1.98078	1.76076	0.435553	0.217777
126.9	2.42893	2.10308	1.81175	2.46629	2.20251	0.307366	0.153683		128.9	2.04886	2.47058	0.620863	3.43892	1.01223	2.05879	1.41521	2.1448	0.948041	0.358326		128.9	2.17507	1.27109	1.12437	1.3504	1.48023	0.472596	0.236298		128.9	2.36336	1.4634	1.23371	2.05031	1.77769	0.520264	0.260132
128.9	2.37689	2.1604	1.86087	2.21656	2.15368	0.215687	0.107844		130.9	1.82499	2.42552	0.435918	3.46466	0.861775	1.55452	1.02526	2.03777	1.03437	0.390954		130.9	1.92143	1.17638	1.07223	1.26359	1.35841	0.383413	0.191706		130.9	2.33127	1.43577	1.23374	2.11057	1.77784	0.526005	0.263002
130.9	2.6211	2.20504	1.74204	2.39809	2.24157	0.373902	0.186951		132.9	1.80397	2.37592	0.780748	3.31722	0.804465	1.56999	0.974741	2.06946	0.936513	0.353969		132.9	1.69427	1.18773	1.12533	1.29574	1.32577	0.255558	0.127779		132.9	2.00712	1.44238	1.40733	1.92695	1.69595	0.315061	0.15753
132.9	2.71984	2.00844	1.39668	1.96466	2.0224	0.542057	0.271029		134.9	1.75925	1.97991	1.00923	2.3071	0.867663	1.75107	0.975344	1.76387	0.566384	0.214073		134.9	1.91886	1.28079	1.08735	1.23346	1.38011	0.368478	0.184239		134.9	1.76497	1.45724	1.50035	1.70299	1.60639	0.150521	0.0752607
134.9	2.09872	1.89149	1.28198	1.92605	1.79956	0.356761	0.178381		136.9	1.86278	1.8503	0.759669	1.48459	0.797156	1.75033	0.951942	1.48933	0.500698	0.189246		136.9	2.17604	1.22719	0.878628	1.13923	1.35527	0.56684	0.28342		136.9	1.76581	1.4142	1.4145	1.78658	1.59527	0.20908	0.10454
136.9	2.3629	1.81748	1.39478	1.84195	1.85428	0.396377	0.198188		138.9	2.06168	2.10699	0.62171	1.40436	0.702823	1.65071	0.952536	1.54868	0.616408	0.23298		138.9	2.01396	1.0589	0.841009	1.16622	1.27002	0.514081	0.25704		138.9	1.9678	1.21741	1.15909	1.73435	1.51966	0.395089	0.197544
138.9	1.78083	1.55382	1.05752	1.46101	1.46329	0.302036	0.151018		140.9	2.04891	1.73963	0.545853	1.1628	0.617297	1.58855	0.882296	1.3743	0.581334	0.219723		140.9	1.81634	1.01656	0.883838	1.14835	1.21627	0.414364	0.207182		140.9	2.01231	1.09777	1.04053	1.5564	1.42675	0.453534	0.226767
140.9	1.81974	2.06747	1.05569	1.1501	1.52325	0.497307	0.248654		142.9	1.62421	1.64638	0.40736	1.36166	0.458548	1.69285	0.749825	1.2599	0.577178	0.218153		142.9	1.63318	1.02208	0.76626	1.01156	1.10827	0.369362	0.184681		142.9	1.76653	1.17171	1.2063	1.62284	1.44184	0.298125	0.149062
142.9	1.15702	1.70893	0.861389	0.802589	1.13248	0.414412	0.207206		144.9	1.24827	1.87804	0.347867	1.79479	0.413998	1.76173	0.533239	1.31724	0.694554	0.262517		144.9	1.46499	0.941918	0.622199	0.908446	0.984389	0.351063	0.175531		144.9	1.62632	1.23449	1.24624	1.74558	1.46316	0.261872	0.130936
144.9	1.08192	0.88488	0.876011	0.90705	0.937466	0.0971851	0.0485925		146.9	1.15785	1.83223	0.432919	1.59139	0.583727	1.61853	0.373709	1.2536	0.617408	0.233358		146.9	1.48086	0.823036	0.742899	0.866906	0.978424	0.338866	0.169433		146.9	1.65611	1.21625	1.07283	1.78404	1.4323	0.341424	0.170712
146.9	1.16439	0.774362	0.485005	0.743455	0.791802	0.280229	0.140114		148.9	1.22755	1.73638	0.486743	0.872216	0.793097	1.47173	0.38113	1.08072	0.503653	0.190363		148.9	1.46734	0.738967	0.939353	0.840606	0.996567	0.324338	0.162169		148.9	1.59871	1.14478	0.99479	1.69116	1.35736	0.339765	0.169883
148.9	0.739542	0.640173	0.439897	0.58028	0.599973	0.12531	0.062655		150.9	0.617142	1.51964	0.465963	0.354959	0.65215	1.40036	0.42202	0.739426	0.479947	0.181403		150.9	1.30596	0.686818	0.879826	0.810244	0.920712	0.268947	0.134474		150.9	1.27624	0.993358	0.971147	1.44037	1.17028	0.227398	0.113699
150.9	0.489341	0.582697	0.249899	0.568799	0.472684	0.154112	0.077056		152.9	0.5629	1.5842	0.462527	0.564081	0.492417	1.32541	0.549654	0.793427	0.46072	0.174136		152.9	1.20791	0.634487	0.781976	0.715973	0.835085	0.255763	0.127881		152.9	1.40235	0.78273	1.0932	1.17557	1.11346	0.256325	0.128163
152.9	0.421981	0.417686	0.454627	0.406766	0.425265	0.0205961	0.0102981		154.9	0.85216	1.92052	0.358163	1.21268	0.677643	1.19671	0.669766	1.08588	0.512553	0.193727		154.9	1.2237	0.655885	0.791666	0.658682	0.832483	0.268395	0.134198		154.9	1.67192	0.75489	1.18245	1.00217	1.15286	0.387895	0.193948
154.9	0.45311	0.367174	0.231107	0.394702	0.361523	0.0940376	0.0470188		156.9	0.471377	1.23906	0.443078	1.3387	0.675115	1.12952	0.684371	0.873054	0.373084	0.141012		156.9	1.32023	0.610803	0.827575	0.696613	0.863806	0.317072	0.158536		156.9	1.43092	0.769188	1.04618	0.935144	1.04536	0.281115	0.140557
156.9	0.298473	0.45049	0.744105	0.56022	0.513322	0.187588	0.0937942		158.9	0.307631	1.97283	0.681336	0.840097	0.382244	1.02866	0.831375	0.950472	0.552757	0.208923		158.9	1.38958	0.760775	0.829197	0.768136	0.936922	0.303325	0.151662		158.9	1.18623	0.801831	1.01064	0.991018	0.997429	0.157182	0.0785909
158.9	0.338907	0.517609	0.518697	0.437856	0.453267	0.0851208	0.0425604		160.9	0.305187	1.99445	0.728209	0.811253	0.389077	0.703241	0.787856	0.959776	0.555754	0.210055		160.9	1.29912	0.762308	0.753881	0.747352	0.890665	0.272372	0.136186		160.9	1.03389	0.660463	0.944429	1.00262	0.910352	0.170667	0.0853334
160.9	0.368245	0.423606	0.548294	0.478895	0.45476	0.076999	0.0384995		162.9	0.370547	1.13219	0.742949	1.46629	0.603442	0.54283	0.559568	0.927995	0.38726	0.14637		162.9	1.13267	0.648671	0.773445	0.778796	0.833395	0.208376	0.104188		162.9	0.853244	0.569874	0.768401	0.95551	0.786757	0.163578	0.0817891
162.9	0.551107	0.426157	0.491541	0.386242	0.463762	0.0726276	0.0363138		164.9	0.526825	0.893827	0.749688	1.99428	0.64306	0.551327	0.381634	1.04115	0.543282	0.205341		164.9	1.07871	0.611845	0.763718	0.796189	0.812615	0.194743	0.0973713		164.9	0.816469	0.490456	0.625756	0.940777	0.718365	0.199675	0.0998376
164.9	0.304347	0.409533	0.482775	0.479736	0.419098	0.0836481	0.041824		166.9	0.744986	0.997173	0.691069	1.87274	0.568295	0.340009	0.454214	1.07649	0.514575	0.194491		166.9	1.03801	0.619973	0.778501	0.751432	0.79698	0.174971	0.0874853		166.9	0.915083	0.37513	0.845882	1.15186	0.82199	0.325442	0.162721
166.9	0.614885	0.407696	0.349454	0.370131	0.435542	0.121969	0.0609844		168.9	0.495654	1.00397	0.62168	1.98773	0.512263	0.383703	0.742351	1.02726	0.552728	0.208912		168.9	1.05298	0.639041	0.792022	0.703843	0.796972	0.181824	0.0909122		168.9	0.933703	0.221612	0.910781	1.28784	0.838484	0.445999	0.222999
168.9	0.524275	0.361227	0.218921	0.502206	0.401657	0.141624	0.0708122		170.9	0.389604	0.963396	0.783874	2.42925	0.54669	0.688206	0.668759	1.14153	0.687464	0.259837		170.9	1.17138	0.670322	0.7459	0.652333	0.809984	0.244317	0.122159		170.9	0.920652	0.461678	0.695637	1.09631	0.793569	0.275405	0.137702
170.9	0.468843	0.408093	0.416049	0.46473	0.439428	0.0318007	0.0159004		172.9	0.531392	0.865621	1.05239	2.61773	0.646763	0.846918	0.328263	1.26678	0.758852	0.286819		172.9	1.30024	0.627971	0.674774	0.651687	0.813669	0.324946	0.162473		172.9	1.1578	0.455134	0.574725	0.979791	0.791861	0.331541	0.165771
172.9	0.365928	0.447096	0.410238	0.552338	0.4439	0.0795442	0.0397721		174.9	0.904412	0.626232	0.99827	2.44182	0.601441	0.86652	0.218917	1.24268	0.706836	0.267159		174.9	1.19107	0.601429	0.685651	0.714121	0.798069	0.266336	0.133168		174.9	1.23018	0.607612	0.542208	1.12145	0.875363	0.35078	0.17539
174.9	0.507452	0.454195	0.438471	0.554309	0.488607	0.0528197	0.0264099		176.9	1.04962	0.522094	0.787825	1.85879	0.462167	0.89118	0.395938	1.05458	0.504502	0.190684		176.9	0.937683	0.629835	0.701761	0.756099	0.756345	0.131488	0.0657442		176.9	1.01112	0.717211	0.401674	1.15395	0.820987	0.333469	0.166734
176.9	0.585667	0.419542	0.528905	0.54513	0.519811	0.0709805	0.0354902		178.9	0.780913	0.683646	0.722239	1.07187	0.448039	1.07414	0.54486	0.814667	0.24057	0.0909267		178.9	0.810901	0.646279	0.707634	0.776537	0.735338	0.0732715	0.0366358		178.9	0.67157	0.613062	0.409055	0.942198	0.658971	0.219804	0.109902
178.9	0.429295	0.373911	0.376274	0.538172	0.429413	0.0768825	0.0384412		180.9	0.54513	1.08144	0.751549	0.919273	0.410988	1.0514	0.532725	0.824349	0.268701	0.101559		180.9	0.844114	0.586068	0.724944	0.815319	0.742611	0.116056	0.0580281		180.9	0.546834	0.593899	0.706215	0.93974	0.696672	0.175297	0.0876484
180.9	0.564325	0.434766	0.355194	0.673968	0.507063	0.140745	0.0703724		182.9	0.564121	1.16809	0.821489	1.50388	0.34034	0.88704	0.617421	1.0144	0.392891	0.148499		182.9	0.995576	0.523621	0.830193	0.81499	0.791095	0.196176	0.0980878		182.9	0.743711	0.74065	0.997894	1.19474	0.919249	0.219691	0.109845
182.9	0.577475	0.522445	0.281937	0.53342	0.478819	0.133392	0.0666958		184.9	0.782507	1.02744	1.00711	1.71839	0.483846	0.976286	0.720839	1.13386	0.386786	0.146191		184.9	1.08845	0.544438	0.938715	0.788116	0.839929	0.232034	0.116017		184.9	1.02068	0.749002	0.983313	1.24206	0.998762	0.2019	0.10095
184.9	0.569808	0.414914	0.314862	0.564005	0.465897	0.123604	0.0618019		186.9	1.03768	1.04668	1.06028	1.47996	0.570379	0.899006	0.570573	1.15615	0.316412	0.119592		186.9	0.990765	0.595815	0.905514	0.797583	0.822419	0.1705	0.0852502		186.9	0.81936	0.627074	0.97666	1.16681	0.897476	0.229513	0.114757
186.9	0.481273	0.414916	0.381662	0.519488	0.449335	0.0624654	0.0312327		188.9	1.13513	1.29911	0.873327	1.9371	0.545003	0.688669	0.447632	1.31117	0.518042	0.195801		188.9	0.82317	0.643398	0.761612	0.830706	0.764721	0.0866013	0.0433006		188.9	0.580023	0.564296	1.0094	1.15765	0.827841	0.301443	0.150722
188.9	0.522197	0.409113	0.34081	0.531866	0.450997	0.0922039	0.046102		190.9	0.954557	1.28857	0.880039	2.50564	0.592414	0.741914	0.569914	1.4072	0.67624	0.255595		190.9	0.84175	0.681408	0.743892	0.854068	0.78028	0.0823064	0.0411532		190.9	0.757522	0.509822	0.95712	1.08009	0.826138	0.249272	0.124636
190.9	0.462149	0.457389	0.365366	0.597283	0.470547	0.0955138	0.0477569		192.9	0.700338	0.888741	0.839463	2.18909	0.636904	0.837864	0.763977	1.15441	0.540489	0.204286		192.9	1.01333	0.645375	0.844734	0.822106	0.831386	0.150519	0.0752594		192.9	0.982245	0.463095	1.07395	0.908624	0.856979	0.271159	0.135579
192.9	0.597819	0.393222	0.383459	0.546883	0.480346	0.108328	0.054164		194.9	0.650927	0.736685	0.643125	1.56166	0.620242	0.875938	0.740511	0.898099	0.332939	0.125839		194.9	1.12344	0.527198	0.869917	0.847266	0.841955	0.244346	0.122173		194.9	1.02668	0.474871	1.21217	1.03511	0.937206	0.319868	0.159934
194.9	0.542687	0.346683	0.322169	0.609949	0.455372	0.142682	0.0713409		196.9	0.789254	1.17958	0.626326	1.29208	0.446878	0.881284	0.493568	0.971809	0.3266	0.123443		196.9	1.09565	0.431022	0.748405	0.910659	0.796435	0.281905	0.140953		196.9	1.02153	0.555951	1.04786	1.29518	0.980131	0.308484	0.154242
196.9	0.541701	0.439407	0.386861	0.574031	0.4855	0.0872748	0.0436374
198.9	0.521394	0.428257	0.331784	0.555228	0.459166	0.100469	0.0502343

## Sheet: Figure 5
a	I1,1/I1,0											b	d1,0							Δ				c	ΔV - Short SL		Blank cell = no fittable peak														c	ΔV - Long SL
Time (ms)	M01	M04	M06	M08	M09	M10	M11	Average	SD	S.E.M.		Time (ms)	M01	M04	M06	M08	M09	M10	M11	Average	SD	S.E.M.		Time (ms)	M01_01	M01_02	M01_03	M04_01	M04_02	M04_03	M08_01	M08_02	M08_03	M10_01	M10_02	M10_03	Average	SD	S.E.M.		Time (ms)	M01_01	M01_02	M01_03	M04_01	M04_02	M04_03	M08_01	M08_02
-19.1	0.239134	0.307546	0.274178	0.30511	0.355583	0.320576	0.321122	0.303321	0.0372743	0.0140884		-19.1	33.6865	33.7192	33.6723	33.7496	33.9029	34.2585	34.0978	33.8696	0.228747	0.0864581		-19.1													#DIV/0!	#DIV/0!	#DIV/0!		-19.1
-17.1	0.242141	0.310405	0.289988	0.313533	0.351363	0.329072	0.330905	0.30963	0.0354227	0.0133885		-17.1	33.7087	33.7392	33.6694	33.7675	33.9335	34.2692	34.0365	33.8749	0.217887	0.0823536		-17.1													#DIV/0!	#DIV/0!	#DIV/0!		-17.1
-15.1	0.247935	0.311192	0.270552	0.314303	0.33568	0.318937	0.351574	0.307168	0.0361473	0.0136624		-15.1	33.7017	33.7502	33.6669	33.7534	33.9408	34.2558	34.0231	33.8703	0.214015	0.08089		-15.1													#DIV/0!	#DIV/0!	#DIV/0!		-15.1
-13.1	0.235687	0.309264	0.283684	0.315425	0.333724	0.316553	0.332744	0.303869	0.0344112	0.0130062		-13.1	33.7205	33.7294	33.6757	33.7581	33.9355	34.2633	34.0523	33.8764	0.217676	0.0822739		-13.1													#DIV/0!	#DIV/0!	#DIV/0!		-13.1
-11.1	0.241195	0.30695	0.275591	0.303546	0.32879	0.329177	0.348995	0.304892	0.0365782	0.0138253		-11.1	33.7085	33.7346	33.6861	33.7545	33.9323	34.2561	34.0432	33.8736	0.213869	0.0808351		-11.1													#DIV/0!	#DIV/0!	#DIV/0!		-11.1	0	0	0	0	0	0	0	0
-9.1	0.241108	0.305462	0.280894	0.306534	0.323198	0.322117	0.355218	0.304933	0.0360826	0.0136379		-9.1	33.7272	33.7324	33.6767	33.7658	33.9494	34.2634	34.0148	33.8757	0.211857	0.0800744		-9.1													#DIV/0!	#DIV/0!	#DIV/0!		-9.1
-7.1	0.248536	0.31765	0.274822	0.305019	0.337877	0.320495	0.356634	0.308719	0.0368539	0.0139295		-7.1	33.7281	33.7414	33.6817	33.7598	33.9318	34.2556	34.0331	33.8759	0.209414	0.0791512		-7.1													#DIV/0!	#DIV/0!	#DIV/0!		-7.1
-5.1	0.248786	0.312363	0.270007	0.30699	0.330295	0.323436	0.364306	0.308026	0.038461	0.0145369		-5.1	33.7236	33.7333	33.6778	33.764	33.9212	34.2586	34.0092	33.8697	0.208683	0.0788746		-5.1													#DIV/0!	#DIV/0!	#DIV/0!		-5.1
-3.1	0.237709	0.306932	0.265667	0.306816	0.331026	0.323615	0.358031	0.304257	0.0406498	0.0153642		-3.1	33.6985	33.7493	33.6822	33.757	33.9316	34.2599	33.9982	33.8681	0.209851	0.0793163		-3.1													#DIV/0!	#DIV/0!	#DIV/0!		-3.1
-1.1	0.233968	0.309091	0.272526	0.308605	0.325826	0.331058	0.369756	0.307261	0.0435891	0.0164751		-1.1	33.7171	33.7471	33.7002	33.7644	33.9245	34.2737	33.9986	33.8751	0.208463	0.0787917		-1.1													#DIV/0!	#DIV/0!	#DIV/0!		-1.1
0.9	0.257857	0.338916	0.292469	0.330206	0.353719	0.347545	0.361598	0.326044	0.0375324	0.0141859		0.9	33.6707	33.7313	33.7236	33.8202	33.9971	34.2942	33.9507	33.884	0.217609	0.0822486		0.9													#DIV/0!	#DIV/0!	#DIV/0!		0.9	-0.00211364	-0.00778933	-0.000457424	-0.00926358	-0.00594284	-0.00932743	-0.0017931	-0.00265993
2.9	0.326735	0.425721	0.35334	0.399069	0.46079	0.4085	0.468889	0.406149	0.0523705	0.0197942		2.9	33.6897	33.7334	33.8184	33.9462	34.2822	34.4242	33.8777	33.9674	0.279974	0.10582		2.9													#DIV/0!	#DIV/0!	#DIV/0!		2.9	-0.0275511	-0.0223928	-0.0209261	-0.0291457	-0.0251901	-0.0304701	-0.00761124	-0.0150636
4.9	0.424494	0.517445	0.416925	0.497646	0.55152	0.491594	0.554617	0.493463	0.0552592	0.020886		4.9	33.7044	33.8594	33.935	34.0152	34.3889	34.3908	33.8357	34.0185	0.270878	0.102382		4.9													#DIV/0!	#DIV/0!	#DIV/0!		4.9	-0.0505146	-0.0291213	-0.0563123	-0.0435788	-0.0394262	-0.0288374	-0.010224	-0.0190781
6.9	0.480235	0.56166	0.478577	0.583935	0.608647	0.533277	0.556175	0.543215	0.0494822	0.0187025		6.9	33.7273	33.7806	33.9731	34.0427	34.3837	34.3663	33.8634	34.0196	0.26534	0.100289		6.9													#DIV/0!	#DIV/0!	#DIV/0!		6.9	-0.0617252	-0.0277927	-0.0678908	-0.0440116	-0.0453592	-0.0349122	-0.0148811	-0.0301323
8.9	0.521468	0.592716	0.528706	0.634291	0.640369	0.57083	0.60853	0.585273	0.0474589	0.0179378		8.9	33.6845	33.7613	34.0063	34.0331	34.3973	34.3993	33.8467	34.0183	0.287556	0.108686		8.9													#DIV/0!	#DIV/0!	#DIV/0!		8.9	-0.0686891	-0.0389551	-0.0686128	-0.0383899	-0.0427774	-0.0386271	-0.0184133	-0.0379481
10.9	0.568227	0.663511	0.537103	0.686185	0.659496	0.635177	0.684537	0.633462	0.0584702	0.0220997		10.9	33.7087	33.8868	33.9852	34.1682	34.4668	34.4315	33.862	34.0727	0.292212	0.110446		10.9													#DIV/0!	#DIV/0!	#DIV/0!		10.9	-0.070254	-0.037774	-0.0704026	-0.0461706	-0.048814	-0.0453873	-0.019652	-0.0396324
12.9	0.6272	0.695424	0.5836	0.711524	0.739681	0.671552	0.715852	0.677833	0.0550731	0.0208157		12.9	33.7635	33.895	34.0142	34.2027	34.5314	34.4203	33.9138	34.1059	0.287581	0.108695		12.9													#DIV/0!	#DIV/0!	#DIV/0!		12.9	-0.0751447	-0.0406921	-0.082074	-0.0480242	-0.0523973	-0.0451925	-0.0169011	-0.0448647
14.9	0.642649	0.737037	0.601196	0.735222	0.806931	0.699972	0.693838	0.702406	0.0672005	0.0253994		14.9	33.8012	33.9258	34.0399	34.201	34.5681	34.4806	33.9776	34.142	0.288691	0.109115		14.9													#DIV/0!	#DIV/0!	#DIV/0!		14.9	-0.0717177	-0.0370431	-0.0803586	-0.0510515	-0.0528344	-0.0523979	-0.0214461	-0.0420092
16.9	0.679219	0.776769	0.613133	0.7667	0.786776	0.724422	0.793843	0.734409	0.0670391	0.0253384		16.9	33.8221	33.9631	34.04	34.2007	34.5787	34.4701	33.9882	34.1519	0.27974	0.105732		16.9													#DIV/0!	#DIV/0!	#DIV/0!		16.9	-0.0761501	-0.0366216	-0.0810952	-0.0641437	-0.0538363	-0.0531173	-0.0247814	-0.048122
18.9	0.677623	0.775351	0.625496	0.786843	0.829137	0.721422	0.815306	0.747311	0.0753144	0.0284662		18.9	33.8431	33.9585	34.03	34.2722	34.5784	34.4383	33.9011	34.1459	0.285405	0.107873		18.9													#DIV/0!	#DIV/0!	#DIV/0!		18.9	-0.0783665	-0.0420943	-0.0881427	-0.0559918	-0.0558144	-0.0560982	-0.0268579	-0.0448436
20.9	0.702484	0.800836	0.644562	0.809177	0.869727	0.749534	0.803596	0.768559	0.0755616	0.0285596		20.9	33.8477	33.9941	34.0438	34.2869	34.6045	34.4701	33.9898	34.1767	0.281489	0.106393		20.9													#DIV/0!	#DIV/0!	#DIV/0!		20.9	-0.0814057	-0.0426471	-0.0883629	-0.0533629	-0.0568514	-0.0559241	-0.0252075	-0.0491177
22.9	0.709802	0.826126	0.648879	0.806433	0.867448	0.78505	0.842698	0.783776	0.0779429	0.0294597		22.9	33.8722	33.9791	34.073	34.2822	34.6237	34.4842	34.0763	34.1987	0.275281	0.104047		22.9													#DIV/0!	#DIV/0!	#DIV/0!		22.9	-0.0791468	-0.0461426	-0.0853806	-0.0642436	-0.059209	-0.0630199	-0.0269631	-0.0497823
24.9	0.731611	0.8373	0.674509	0.813807	0.880216	0.812971	0.867125	0.802505	0.0742425	0.028061		24.9	33.8729	33.981	34.0666	34.3077	34.6238	34.4688	33.9915	34.1875	0.28243	0.106749		24.9													#DIV/0!	#DIV/0!	#DIV/0!		24.9	-0.0829035	-0.0476692	-0.0850909	-0.0611818	-0.0603176	-0.0648346	-0.0329087	-0.0406954
26.9	0.731125	0.851048	0.660019	0.8281	0.882233	0.785188	0.880047	0.802537	0.0827425	0.0312737		26.9	33.8501	33.9667	34.0142	34.3025	34.5868	34.4662	34.0174	34.172	0.279943	0.105809		26.9													#DIV/0!	#DIV/0!	#DIV/0!		26.9	-0.0914416	-0.0492655	-0.089356	-0.0653082	-0.0616032	-0.064558	-0.0299451	-0.0500467
28.9	0.738677	0.859705	0.668094	0.855612	0.911746	0.808561	0.91117	0.821938	0.0907078	0.0342843		28.9	33.8567	33.9519	34.0167	34.284	34.6421	34.4473	33.9882	34.1696	0.292978	0.110735		28.9													#DIV/0!	#DIV/0!	#DIV/0!		28.9	-0.0965158	-0.050094	-0.0885872	-0.0751248	-0.0645855	-0.0643966	-0.0322031	-0.0526481
30.9	0.73433	0.864065	0.674929	0.830774	0.904165	0.814525	0.964495	0.826755	0.0984173	0.0371982		30.9	33.8507	33.9696	34.023	34.3102	34.5793	34.4539	34.0221	34.1727	0.274889	0.103898		30.9													#DIV/0!	#DIV/0!	#DIV/0!		30.9	-0.0971715	-0.0502979	-0.0894631	-0.0695866	-0.0663846	-0.0708328	-0.0314923	-0.0512816
32.9	0.74606	0.862505	0.681327	0.848601	0.909987	0.814613	0.862419	0.81793	0.0787592	0.0297682		32.9	33.8301	33.9495	34.0042	34.3175	34.6069	34.4291	33.9966	34.162	0.288993	0.109229		32.9													#DIV/0!	#DIV/0!	#DIV/0!		32.9	-0.0989128	-0.0530777	-0.0886497	-0.0600224	-0.0651313	-0.0683474	-0.0348016	-0.0542955
34.9	0.723092	0.869826	0.679424	0.858049	0.900933	0.829634	0.911035	0.824571	0.0893189	0.0337594		34.9	33.8257	33.9183	34	34.2616	34.573	34.3997	34.0082	34.1409	0.275278	0.104045		34.9													#DIV/0!	#DIV/0!	#DIV/0!		34.9	-0.106161	-0.0570913	-0.0904867	-0.0593607	-0.0671592	-0.0746994	-0.0346535	-0.0546571
36.9	0.737092	0.8659	0.698185	0.843014	0.891275	0.806206	0.891577	0.819036	0.0760877	0.0287585		36.9	33.7791	33.884	33.9808	34.2592	34.5362	34.3977	33.9265	34.1091	0.287994	0.108852		36.9													#DIV/0!	#DIV/0!	#DIV/0!		36.9	-0.103153	-0.0561153	-0.0964455	-0.0674905	-0.0674978	-0.0727417	-0.0341478	-0.0557623
38.9	0.739338	0.856689	0.682338	0.831796	0.890334	0.814972	0.986052	0.828788	0.0991187	0.0374633		38.9	33.7802	33.8724	33.9614	34.2606	34.5495	34.4185	34.0064	34.1213	0.29101	0.109992		38.9													#DIV/0!	#DIV/0!	#DIV/0!		38.9	-0.0953745	-0.0617828	-0.0993269	-0.069961	-0.0680612	-0.0759933	-0.0355455	-0.0616318
40.9	0.757351	0.874809	0.676109	0.843511	0.891706	0.811102	0.95063	0.829317	0.0911626	0.0344562		40.9	33.8258	33.8733	33.9399	34.2784	34.5219	34.3608	34.0825	34.1261	0.266337	0.100666		40.9													#DIV/0!	#DIV/0!	#DIV/0!		40.9	-0.0959054	-0.0586235	-0.0970905	-0.0649174	-0.0684616	-0.0787746	-0.0348016	-0.0649268
42.9	0.749749	0.871693	0.680049	0.862804	0.91292	0.834582	0.881061	0.827551	0.0828671	0.0313208		42.9	33.7852	33.8283	33.9314	34.2429	34.501	34.3595	33.9075	34.0794	0.284021	0.10735		42.9													#DIV/0!	#DIV/0!	#DIV/0!		42.9	-0.10822	-0.0658047	-0.0973434	-0.069599	-0.0692546	-0.0843713	-0.0391794	-0.0673673
44.9	0.74312	0.873242	0.675072	0.822228	0.898002	0.810418	0.931459	0.821935	0.0897472	0.0339213		44.9	33.7383	33.8128	33.8879	34.2379	34.4527	34.3419	33.926	34.0568	0.282091	0.106621		44.9													#DIV/0!	#DIV/0!	#DIV/0!		44.9	-0.10994	-0.064332	-0.104205	-0.0725347	-0.0699785	-0.0756039	-0.0415421	-0.0594546
46.9	0.746214	0.872963	0.668309	0.843939	0.907734	0.81488	0.92458	0.825517	0.0915424	0.0345998		46.9	33.7483	33.7792	33.9143	34.2038	34.4253	34.3369	33.8604	34.0383	0.278255	0.105171		46.9													#DIV/0!	#DIV/0!	#DIV/0!		46.9	-0.110752	-0.067963	-0.102979	-0.0729828	-0.0724293	-0.0718377	-0.0404147	-0.0665807
48.9	0.727735	0.890866	0.695425	0.855567	0.93746	0.793107	0.922532	0.831813	0.095197	0.0359811		48.9	33.744	33.8027	33.882	34.2237	34.4521	34.3255	33.9009	34.0473	0.280751	0.106114		48.9													#DIV/0!	#DIV/0!	#DIV/0!		48.9	-0.106909	-0.0665276	-0.0994084	-0.0721835	-0.0711036	-0.0799934	-0.0429406	-0.0816072
50.9	0.722312	0.874216	0.682195	0.870672	0.904269	0.811658	0.955072	0.831485	0.0987691	0.0373312		50.9	33.7339	33.7769	33.8996	34.195	34.4701	34.3204	33.9314	34.0468	0.283349	0.107096		50.9													#DIV/0!	#DIV/0!	#DIV/0!		50.9	-0.100518	-0.0696249	-0.0992911	-0.0638848	-0.0722032	-0.0842701	-0.039432	-0.0717359
52.9	0.729763	0.856834	0.666122	0.861363	0.857552	0.842658	0.886927	0.81446	0.0827413	0.0312733		52.9	33.7088	33.7508	33.8678	34.201	34.4113	34.3244	33.9186	34.0261	0.283164	0.107026		52.9													#DIV/0!	#DIV/0!	#DIV/0!		52.9	-0.103113	-0.0694637	-0.0999942	-0.0673753	-0.0705776	-0.0916156	-0.0425576	-0.0637614
54.9	0.741551	0.855282	0.671148	0.86648	0.872752	0.81095	1.00385	0.831716	0.106004	0.0400657		54.9	33.7031	33.7362	33.8545	34.1797	34.373	34.3122	33.9219	34.0115	0.274736	0.10384		54.9													#DIV/0!	#DIV/0!	#DIV/0!		54.9	-0.110723	-0.076183	-0.0995537	-0.0692748	-0.0741662	-0.0920661	-0.0394409	-0.0633835
56.9	0.752021	0.861257	0.685096	0.869661	0.937045	0.806267	0.965804	0.839593	0.0995395	0.0376224		56.9	33.6972	33.7134	33.8201	34.1685	34.4295	34.2701	33.7997	33.9855	0.297388	0.112402		56.9													#DIV/0!	#DIV/0!	#DIV/0!		56.9	-0.100897	-0.0781409	-0.0998007	-0.0713187	-0.0750721	-0.0859331	-0.0426276	-0.0733929
58.9	0.74629	0.851131	0.695673	0.861418	0.890083	0.812742	0.95365	0.830141	0.0872559	0.0329796		58.9	33.6852	33.7031	33.8337	34.1964	34.3407	34.2952	33.9829	34.0053	0.275905	0.104282		58.9													#DIV/0!	#DIV/0!	#DIV/0!		58.9	-0.101452	-0.0766126	-0.101829	-0.0621393	-0.0778887	-0.0879366	-0.0410747	-0.0741215
60.9	0.759306	0.890666	0.671831	0.865255	0.926335	0.816083	0.90499	0.833495	0.091242	0.0344862		60.9	33.8895	33.9871	34.0408	34.3719	34.4882	34.478	34.0537	34.187	0.250719	0.0947627		60.9													#DIV/0!	#DIV/0!	#DIV/0!		60.9	-0.101449	-0.0661822	-0.0936076	-0.0529258	-0.0715539	-0.0823969	-0.0303736	-0.0532311
62.9	0.771127	0.93033	0.597707	0.819502	0.839036	0.806901	1.00733	0.824562	0.128749	0.0486624		62.9	34.3439	34.6087	34.2723	34.525	34.6716	34.7137	34.4421	34.511	0.166483	0.0629248		62.9													#DIV/0!	#DIV/0!	#DIV/0!		62.9	-0.076085	-0.045749	-0.0812461	-0.0565868	-0.0617233	-0.0583298	0.00425026	-0.0408628
64.9	0.754231	0.992127	0.551708	0.758845	0.759246	0.799924	0.874168	0.784321	0.134034	0.0506602		64.9	34.8712	35.4338	34.7494	34.8236	34.8513	35.2457	34.9092	34.9835	0.254141	0.0960561		64.9													#DIV/0!	#DIV/0!	#DIV/0!		64.9	-0.0549597	-0.0257756	-0.0747159	-0.0660825	-0.0603989	-0.0302315	0.0200843	-0.0341417
66.9	0.73536	0.984845	0.50878	0.709881	0.698583	0.79803	0.929009	0.766355	0.158264	0.0598183		66.9	35.367	36.3133	35.1736	35.3202	35.1084	35.8986	35.4246	35.5151	0.434822	0.164347		66.9													#DIV/0!	#DIV/0!	#DIV/0!		66.9	-0.0495293	-0.0220797	-0.0730735	-0.0648686	-0.0685049	-0.0156612	0.0161984	-0.0188864
68.9	0.813962	0.984577	0.514352	0.707828	0.672159	0.857126	0.842993	0.770428	0.152582	0.0576707		68.9	35.8689	37.1338	35.5877	35.787	35.4858	36.4989	35.8877	36.0357	0.582401	0.220127		68.9													#DIV/0!	#DIV/0!	#DIV/0!		68.9	-0.0470222	-0.0212214	-0.0702408	-0.0835937	-0.0766671	0.0218363	0.0219242	-0.0104035
70.9	0.812491	0.954193	0.508599	0.705145	0.68774	0.86126	0.776517	0.757992	0.142827	0.0539835		70.9	36.4213	37.821	36.012	36.237	35.8754	37.0024	36.4112	36.54	0.670532	0.253437		70.9													#DIV/0!	#DIV/0!	#DIV/0!		70.9	-0.0484455	-0.0104783	-0.0722677	-0.0899576	-0.0714472	0.0242074	0.0171344	0.000657282
72.9	0.843937	0.891006	0.519133	0.732839	0.684836	0.877643	0.827984	0.768197	0.133294	0.0503804		72.9	36.8648	38.4758	36.4403	36.6774	36.1924	37.4508	36.801	36.9861	0.76454	0.288969		72.9													#DIV/0!	#DIV/0!	#DIV/0!		72.9	-0.0467984	-0.0117514	-0.07867	-0.0897509	-0.0630953	0.00266615	0.0206309	-0.00349808
74.9	0.945016	0.908492	0.590232	0.838588	0.78978	0.947607	0.876478	0.842313	0.124833	0.0471826		74.9	37.2057	38.9496	37.0091	37.1509	36.5576	37.8012	37.1341	37.4012	0.774082	0.292575		74.9													#DIV/0!	#DIV/0!	#DIV/0!		74.9	-0.0519437	-0.00240203	-0.0807684	-0.103753	-0.0798336	-0.0187275	0.0256223	0.00965306
76.9	1.09301	1.17527	0.782238	1.02719	0.952314	1.08843	1.00154	1.01714	0.126207	0.0477017		76.9	37.3232	38.5977	37.1673	37.3981	36.9255	37.8213	37.0717	37.4721	0.572788	0.216493		76.9													#DIV/0!	#DIV/0!	#DIV/0!		76.9	-0.0511323	-0.0205123	-0.108986	-0.120107	-0.109624	-0.054258	0.0236511	8.00931e-05
78.9	1.30147	1.29196	0.960299	1.29493	1.10968	1.10704	1.16544	1.17583	0.128534	0.0485813		78.9	37.1827	37.7578	37.3534	37.4498	37.0629	37.3998	37.144	37.3358	0.234604	0.0886719		78.9													#DIV/0!	#DIV/0!	#DIV/0!		78.9	-0.0662492	-0.0359629	-0.109634	-0.0758005	-0.125847	-0.025435	0.0131307	-0.0292713
80.9	1.53018	1.36396	1.0812	1.40586	1.14457	1.23266	1.26309	1.28879	0.155635	0.0588245		80.9	37.1155	37.426	37.5595	37.4637	37.0187	37.2986	37.178	37.2943	0.199091	0.0752492		80.9													#DIV/0!	#DIV/0!	#DIV/0!		80.9	-0.0883737	-0.0326562	-0.114901	-0.0649598	-0.11934	-0.0247432	-0.0556453	-0.0419281
82.9	1.60319	1.49279	1.4477	1.58288	1.33656	1.35433	1.4996	1.47386	0.102839	0.0388697		82.9	37.2025	37.4926	37.52	37.5588	37.0739	37.2859	37.2345	37.3383	0.185868	0.0702515		82.9													#DIV/0!	#DIV/0!	#DIV/0!		82.9	-0.0817405	-0.0589499	-0.116812	-0.0732471	-0.137252	-0.0316634	-0.0738322	-0.0563374
84.9	1.7201	1.60842	1.47649	1.79352	1.45851	1.474	1.5331	1.58059	0.132245	0.0499841		84.9	37.1941	37.3527	37.4332	37.6328	37.102	37.2352	37.1072	37.2939	0.192713	0.0728387		84.9													#DIV/0!	#DIV/0!	#DIV/0!		84.9	-0.0901947	-0.0623499	-0.115767	-0.0825433	-0.140184	-0.0442626	-0.0795791	-0.0626299
86.9	1.81372	1.72543	1.37483	1.88604	1.54843	1.56875	1.57552	1.64182	0.176033	0.0665344		86.9	37.0931	37.2712	37.4702	37.6388	37.1455	37.2111	37.2364	37.2952	0.192825	0.072881		86.9													#DIV/0!	#DIV/0!	#DIV/0!		86.9	-0.0979233	-0.0751933	-0.127286	-0.0877505	-0.138369	-0.0426988	-0.0712517	-0.0668016
88.9	1.87007	1.73699	1.44014	1.96537	1.60656	1.63842	1.73006	1.71252	0.173479	0.0655688		88.9	37.1438	37.209	37.4363	37.6568	37.1319	37.1963	37.1552	37.2756	0.197612	0.0746904		88.9													#DIV/0!	#DIV/0!	#DIV/0!		88.9	-0.0948024	-0.0716424	-0.126179	-0.0951952	-0.148753	-0.054973	-0.0744078	-0.0640136
90.9	1.87378	1.77617	1.48525	1.99514	1.60962	1.65406	1.63483	1.71841	0.17387	0.0657166		90.9	37.0544	37.1347	37.3233	37.7025	37.094	37.0761	37.0503	37.205	0.238764	0.0902442		90.9													#DIV/0!	#DIV/0!	#DIV/0!		90.9	-0.0990737	-0.0813534	-0.123111	-0.100755	-0.152336	-0.053299	-0.0866941	-0.0735809
92.9	1.92177	1.81844	1.58673	2.0686	1.70158	1.70626	1.68887	1.78461	0.164297	0.0620986		92.9	37.0195	37.1284	37.3254	37.7284	37.1118	37.0021	37.0195	37.1907	0.261906	0.0989913		92.9													#DIV/0!	#DIV/0!	#DIV/0!		92.9	-0.100824	-0.0721205	-0.123097	-0.101727	-0.153739	-0.0444737	-0.0902454	-0.0765759
94.9	1.98073	1.84435	1.59142	2.14824	1.77285	1.8104	1.70694	1.83642	0.182405	0.0689427		94.9	37.0354	37.0689	37.275	37.7502	37.0726	37.0524	37.0844	37.1913	0.259308	0.098009		94.9													#DIV/0!	#DIV/0!	#DIV/0!		94.9	-0.108802	-0.0863024	-0.12445	-0.103739	-0.155301	-0.0450749	-0.0965722	-0.0839636
96.9	2.00648	1.84599	1.64283	2.21086	1.81272	1.79501	1.78245	1.87091	0.184192	0.069618		96.9	36.9718	37.0101	37.2955	37.7822	37.0524	36.9993	37.037	37.164	0.293175	0.11081		96.9													#DIV/0!	#DIV/0!	#DIV/0!		96.9	-0.112004	-0.0857741	-0.132937	-0.105955	-0.161313	-0.0578435	-0.0959588	-0.0840229
98.9	1.98976	1.84561	1.59176	2.22053	1.72515	1.77932	1.93661	1.86982	0.203661	0.0769766		98.9	36.9818	36.9359	37.1799	37.7513	37.0449	36.9076	36.9894	37.1129	0.295109	0.111541		98.9													#DIV/0!	#DIV/0!	#DIV/0!		98.9	-0.107679	-0.0882316	-0.129813	-0.112807	-0.161726	-0.0665933	-0.10598	-0.0898251
100.9	1.93546	1.7939	1.57577	2.13378	1.80027	1.74666	1.70968	1.81364	0.177846	0.0672195		100.9	36.8756	36.8583	37.0964	37.683	36.9456	36.8257	36.9761	37.0372	0.298785	0.11293		100.9													#DIV/0!	#DIV/0!	#DIV/0!		100.9	-0.11772	-0.0933571	-0.133946	-0.116667	-0.171755	-0.0752513	-0.106308	-0.0955535
102.9	1.99476	1.85559	1.67016	2.28972	1.83486	1.77889	1.83471	1.8941	0.199412	0.0753706		102.9	36.9168	36.8903	37.13	37.716	36.9534	36.829	36.8401	37.0394	0.314804	0.118985		102.9													#DIV/0!	#DIV/0!	#DIV/0!		102.9	-0.118414	-0.0928954	-0.128949	-0.113684	-0.173812	-0.0890506	-0.107293	-0.0926718
104.9	1.99964	1.85724	1.68362	2.28188	1.7708	1.80538	1.80355	1.88602	0.199159	0.0752751		104.9	36.8902	36.8916	37.1679	37.6975	36.8977	36.8362	36.8512	37.0332	0.313631	0.118542		104.9													#DIV/0!	#DIV/0!	#DIV/0!		104.9	-0.115344	-0.100582	-0.137938	-0.117687	-0.172016	-0.0791638	-0.103115	-0.0963377
106.9	1.98691	1.80507	1.68701	2.25009	1.79483	1.81595	1.81729	1.87959	0.185537	0.0701265		106.9	36.8683	36.8465	37.0643	37.6696	36.8632	36.767	36.6133	36.956	0.342156	0.129323		106.9													#DIV/0!	#DIV/0!	#DIV/0!		106.9	-0.122075	-0.107129	-0.136721	-0.118851	-0.176583	-0.0869775	-0.111958	-0.101897
108.9	1.91155	1.81675	1.6404	2.17201	1.81506	1.74158	1.70236	1.82853	0.175148	0.0661998		108.9	36.7526	36.7496	36.9888	37.5435	36.7751	36.591	36.6278	36.8612	0.326846	0.123536		108.9													#DIV/0!	#DIV/0!	#DIV/0!		108.9	-0.12805	-0.109732	-0.142722	-0.125643	-0.183259	-0.0899858	-0.116189	-0.101498
110.9	1.96928	1.86639	1.66027	2.22805	1.91219	1.75864	1.75606	1.8787	0.186498	0.0704895		110.9	36.7122	36.6971	36.9479	37.5507	36.8529	36.6006	36.643	36.8578	0.328528	0.124172		110.9													#DIV/0!	#DIV/0!	#DIV/0!		110.9	-0.131757	-0.107249	-0.14124	-0.122232	-0.186609	-0.0987388	-0.121261	-0.108548
112.9	2	1.8872	1.65541	2.34445	1.89421	1.82757	1.93147	1.93433	0.210375	0.0795141		112.9	36.746	36.7434	37.0586	37.5883	36.8599	36.6437	36.6484	36.8983	0.336078	0.127026		112.9													#DIV/0!	#DIV/0!	#DIV/0!		112.9	-0.128023	-0.114429	-0.142503	-0.114959	-0.183829	-0.0970649	-0.116795	-0.10186
114.9	2.03167	1.84434	1.70005	2.28385	1.77652	1.81984	1.76395	1.8886	0.202907	0.0766916		114.9	36.7121	36.7037	36.9929	37.5858	36.79	36.6049	36.6694	36.8656	0.340799	0.12881		114.9													#DIV/0!	#DIV/0!	#DIV/0!		114.9	-0.129313	-0.115382	-0.150511	-0.127807	-0.182451	-0.106879	-0.122808	-0.10573
116.9	1.96649	1.86287	1.72225	2.26175	1.78334	1.78789	1.84046	1.88929	0.18128	0.0685174		116.9	36.7072	36.6412	36.8983	37.5114	36.674	36.5581	36.4959	36.7838	0.345115	0.130441		116.9													#DIV/0!	#DIV/0!	#DIV/0!		116.9	-0.138301	-0.122327	-0.148181	-0.126012	-0.18484	-0.0964068	-0.126153	-0.111334
118.9	1.95409	1.83571	1.6737	2.20357	1.76191	1.8127	1.84649	1.86974	0.170081	0.0642848		118.9	36.6297	36.5772	36.8415	37.4491	36.6006	36.4597	36.493	36.7215	0.343594	0.129866		118.9													#DIV/0!	#DIV/0!	#DIV/0!		118.9	-0.139417	-0.120416	-0.14398	-0.13307	-0.190383	-0.100354	-0.12638	-0.115579
120.9	1.97443	1.86268	1.71212	2.25716	1.89137	1.84839	1.93066	1.92526	0.167833	0.0634349		120.9	36.6266	36.6624	36.905	37.4961	36.6775	36.5009	36.5427	36.773	0.344047	0.130038		120.9													#DIV/0!	#DIV/0!	#DIV/0!		120.9	-0.142549	-0.117245	-0.148093	-0.126661	-0.184678	-0.111425	-0.126365	-0.111598
122.9	1.96914	1.8975	1.81035	2.32433	1.84496	1.79817	1.87483	1.93133	0.182594	0.0690141		122.9	36.6658	36.6593	36.9557	37.5076	36.6952	36.5151	36.6344	36.8047	0.337192	0.127447		122.9													#DIV/0!	#DIV/0!	#DIV/0!		122.9	-0.131854	-0.115751	-0.147695	-0.124461	-0.188881	-0.108805	-0.126265	-0.111417
124.9	1.94672	1.86199	1.69231	2.25515	1.84054	1.82402	1.9356	1.90805	0.174649	0.0660112		124.9	36.6088	36.5926	36.8582	37.4472	36.7243	36.5087	36.4803	36.7457	0.33516	0.126679		124.9													#DIV/0!	#DIV/0!	#DIV/0!		124.9	-0.138612	-0.124128	-0.150298	-0.127344	-0.197635	-0.111444	-0.131392	-0.108707
126.9	1.99295	1.83876	1.63323	2.17535	1.7607	1.79274	1.74114	1.84784	0.18096	0.0683963		126.9	36.5688	36.5029	36.7404	37.3494	36.6241	36.4427	36.4707	36.6713	0.315742	0.119339		126.9													#DIV/0!	#DIV/0!	#DIV/0!		126.9	-0.140688	-0.122943	-0.153783	-0.137959	-0.195894	-0.115573	-0.133575	-0.123909
128.9	1.88424	1.84428	1.60904	2.11511	1.80048	1.70096	1.69971	1.80769	0.165464	0.0625396		128.9	36.4958	36.4698	36.7212	37.2321	36.5298	36.371	36.4771	36.6138	0.292448	0.110535		128.9													#DIV/0!	#DIV/0!	#DIV/0!		128.9	-0.144301	-0.118151	-0.156748	-0.133605	-0.198492	-0.117861	-0.136651	-0.121066
130.9	1.84033	1.79471	1.57079	2.0862	1.77268	1.71438	1.70216	1.78304	0.159028	0.060107		130.9	36.4567	36.4283	36.7102	37.1562	36.4632	36.3496	36.3284	36.5561	0.292457	0.110538		130.9													#DIV/0!	#DIV/0!	#DIV/0!		130.9	-0.145202	-0.127945	-0.159162	-0.137517	-0.200046	-0.117175	-0.127095	-0.120392
132.9	1.85371	1.69477	1.50126	1.91862	1.73761	1.69921	1.67301	1.72546	0.134507	0.0508387		132.9	36.4231	36.3973	36.6851	37.0851	36.4099	36.2895	36.3567	36.521	0.277788	0.104994		132.9													#DIV/0!	#DIV/0!	#DIV/0!		132.9	-0.150745	-0.123746	-0.157694	-0.133015	-0.200079	-0.118419	-0.131311	-0.117788
134.9	1.77953	1.65418	1.37332	1.84841	1.65102	1.56744	1.66534	1.64846	0.152618	0.057684		134.9	36.3299	36.3399	36.6648	37.0019	36.4634	36.2492	36.3357	36.4835	0.265515	0.100355		134.9													#DIV/0!	#DIV/0!	#DIV/0!		134.9	-0.152007	-0.129634	-0.160766	-0.143123	-0.201335	-0.12508	-0.125365	-0.118507
136.9	1.7388	1.60879	1.37287	1.73132	1.55538	1.52052	1.48973	1.57392	0.131579	0.0497323		136.9	36.3012	36.3259	36.6383	36.8841	36.3698	36.2151	36.3407	36.4393	0.236003	0.0892008		136.9													#DIV/0!	#DIV/0!	#DIV/0!		136.9	-0.155983	-0.135217	-0.162497	-0.143492	-0.195867	-0.12165	-0.118072	-0.117482
138.9	1.66761	1.51812	1.32355	1.73311	1.58425	1.46991	1.57379	1.5529	0.134011	0.0506514		138.9	36.2265	36.305	36.7277	36.9895	36.432	36.2248	36.2662	36.4531	0.295496	0.111687		138.9													#DIV/0!	#DIV/0!	#DIV/0!		138.9	-0.159275	-0.13045	-0.163744	-0.145897	-0.19333	-0.126341	-0.0964057	-0.0973308
140.9	1.51481	1.43969	1.1663	1.66005	1.48279	1.41869	1.548	1.46148	0.15256	0.0576622		140.9	36.2418	36.3514	36.8102	37.2012	36.3941	36.2443	36.2896	36.5047	0.364552	0.137788		140.9							-0.0130429	-0.0445451		0.0297865	0.0205973	-0.000728042	-0.00158646	0.0293846	0.0131412		140.9	-0.158866	-0.126603	-0.167939	-0.13667	-0.191266	-0.117425	-0.0804734	-0.0863217
142.9	1.52871	1.37388	1.05475	1.5466	1.51877	1.3897	1.30667	1.38844	0.173167	0.065451		142.9	36.3404	36.5558	36.943	37.4708	36.483	36.3231	36.3702	36.6409	0.423623	0.160115		142.9		0.0501994					-0.0547061	-0.0398883		0.0486421	0.032672	0.108651	0.0242616	0.061336	0.0250403		142.9	-0.14827	-0.109903	-0.165174	-0.119774	-0.174894	-0.0981539	-0.0831845	-0.0848283
144.9	1.38356	1.27749	1.01204	1.46469	1.46805	1.27026	1.40632	1.32606	0.159799	0.0603984		144.9	36.4794	36.8517	37.1216	37.5955	36.5687	36.512	36.5386	36.8096	0.417517	0.157807		144.9		0.0501775			-0.0616645		-0.0253043	0.00600553		0.0803398	0.0224703	0.0937492	0.023682	0.0560047	0.0211678		144.9	-0.134202	-0.0955307	-0.160118	-0.110226	-0.166913	-0.0877692	-0.0650305	-0.0612843
146.9	1.30715	1.27194	0.913655	1.34989	1.51724	1.22367	1.30847	1.27029	0.182347	0.0689206		146.9	36.5891	37.0916	37.1974	37.7304	36.7584	36.6692	36.6356	36.9531	0.415298	0.156968		146.9		0.0335561			-0.028695		0.0221957	-0.0113127		0.0977156	0.0707901	0.0980542	0.0403291	0.0505951	0.0191231		146.9	-0.13441	-0.0927111	-0.157266	-0.10311	-0.139245	-0.0684979	-0.0383545	-0.0717675
148.9	1.21299	1.12946	0.846838	1.24857	1.37873	1.16434	1.19233	1.16761	0.162357	0.061365		148.9	36.6946	37.3216	37.2605	37.8058	36.9715	36.8583	36.7872	37.0999	0.389486	0.147212		148.9		0.103073			-0.00695295	-0.00789292	0.0497091	0.0400588	-0.0103065	0.133393	0.0885823	0.131162	0.0578696	0.0587587	0.0195862		148.9	-0.126828	-0.0659391	-0.15855	-0.096539	-0.121857	-0.0445942	-0.0578295	-0.0683976
150.9	1.11511	1.0319	0.814093	1.09696	1.255	1.12084	1.16644	1.08576	0.137886	0.0521158		150.9	36.7442	37.4637	37.3502	37.875	37.1184	36.9441	36.9708	37.2095	0.382886	0.144717		150.9		0.0913315			0.00631588	0.0586131	0.0292936	-0.0307589	0.0896156	0.126662	0.0981654	0.131822	0.0667845	0.0554159	0.018472		150.9	-0.116901	-0.0895534	-0.157266	-0.0905694	-0.134052	-0.0308665	-0.0528519	-0.0811676
152.9	1.0129	0.941898	0.725043	0.964804	1.19622	1.06197	1.06982	0.996093	0.145769	0.0550955		152.9	36.8312	37.5685	37.4293	37.9204	37.2773	37.0247	37.0328	37.2977	0.374399	0.141509		152.9		0.12562			0.0763738	0.0745062	0.0395619	0.0353727	0.084637	0.139456	0.118541	0.134614	0.0920759	0.0394708	0.0131569		152.9	-0.109238	-0.0710122	-0.163569	-0.0934747	-0.12526	-0.04635	-0.0396609	-0.0646229
154.9	0.939541	0.901897	0.693645	0.855923	1.13444	0.986674	1.12437	0.948071	0.154238	0.0582964		154.9	36.854	37.6954	37.5431	37.9169	37.3277	37.1492	37.2842	37.3958	0.354615	0.134032		154.9		0.156578			0.0805462	0.0774805	0.0657965	0.0721931	0.0693562	0.123752	0.117715	0.142952	0.100708	0.0347979	0.0115993		154.9	-0.107639	-0.0307087	-0.16148	-0.0873765	-0.118687	-0.0386651	-0.036214	-0.0533301
156.9	0.846449	0.806769	0.669003	0.826688	1.09503	0.951042	0.984344	0.882761	0.139026	0.0525468		156.9	36.8799	37.7719	37.5313	37.924	37.4862	37.2042	37.2166	37.4306	0.359047	0.135707		156.9	0.020014	0.169529			0.0931044	0.0805821	0.0755055	0.0985922	0.0666325	0.12445	0.114356	0.133226	0.0975992	0.0411262	0.0130052		156.9	-0.119619	0.000336916	-0.158386	-0.0871981	-0.122217	-0.0352598	-0.0421166	-0.0416444
158.9	0.78015	0.743088	0.619417	0.747997	0.999313	0.871615	0.974544	0.819446	0.136394	0.0515523		158.9	36.8779	37.8924	37.549	37.8569	37.5017	37.2138	37.4566	37.4783	0.353866	0.133749		158.9	0.0475238	0.176263	-0.0265297		0.101411	0.080181	0.0336299	0.117831	0.0576327	0.107671	0.112114	0.130029	0.0852507	0.0549606	0.0165712		158.9	-0.113716	0.00167573	-0.167968	-0.082927	-0.125303	-0.0341168	-0.015413	-0.0279895
160.9	0.701893	0.721392	0.600134	0.709229	0.919703	0.822268	1.03493	0.787078	0.148793	0.0562383		160.9	36.9455	37.9721	37.5635	37.8309	37.4873	37.2586	37.5421	37.5143	0.342222	0.129348		160.9	-0.0602888	0.183636	0.0466445		0.115818	0.0829482	-0.0193282	0.124983	0.0681533	0.112853	0.110053	0.121584	0.0806415	0.069687	0.0210114		160.9	-0.130472	-0.006204	-0.157313	-0.0860618	-0.12145	-0.0349326	-0.043375	0.0250505
162.9	0.661699	0.684579	0.578625	0.673163	0.89056	0.771589	1.0119	0.75316	0.150608	0.0569246		162.9	36.8703	37.9959	37.5854	37.8137	37.5401	37.2572	37.6213	37.5263	0.369354	0.139603		162.9	-0.0622356	0.16698	0.0179062		0.107258	0.0819338	-0.0213598	0.113246	0.0625228	0.0930477	0.0985315	0.104842	0.0693339	0.0663045	0.0199916		162.9	-0.122591	-0.0209568	-0.168572	-0.0850977	-0.107272	-0.0194407	-0.0245401	0.0134443
164.9	0.632374	0.669797	0.570727	0.669932	0.825506	0.73615	0.845869	0.707194	0.100892	0.0381335		164.9	36.8514	38.0242	37.5659	37.7806	37.6539	37.2883	37.6416	37.5437	0.377207	0.142571		164.9	-0.0645185	0.173479	0.0560603		0.106539	0.0766393		0.0980895	0.0546771	0.0855807	0.0931525	0.0932743	0.0772974	0.0598038	0.0189116		164.9	-0.118967	0.061898	-0.160806	-0.0819365	-0.075902	-0.0187418	0.0122751	0.0178095
166.9	0.612288	0.640546	0.556418	0.646312	0.767069	0.733822	0.872983	0.68992	0.107688	0.0407023		166.9	36.8275	38.0601	37.5218	37.6902	37.6128	37.248	37.6292	37.5128	0.386073	0.145922		166.9	-0.0616836	0.1605	0.0594703		0.104589	0.0746985		0.0875212	0.0586639	0.0711619	0.078921	0.0845476	0.071839	0.0553318	0.0174974		166.9	-0.12267	0.0804887	-0.149969	-0.0845237	-0.0594799	-0.0183578	0.0129273	0.00504541
168.9	0.60019	0.626201	0.550845	0.63824	0.770244	0.685843	0.874865	0.678061	0.110915	0.041922		168.9	36.7969	38.0877	37.5293	37.6412	37.6227	37.2603	37.745	37.5262	0.405871	0.153405		168.9	-0.0671618	0.145914	0.063383		0.0891515	0.0776495		0.069318	0.0485359	0.0570111	0.0674776	0.0749429	0.0626221	0.0528748	0.0167205		168.9	-0.131308	0.0275835	-0.148968	-0.081456	-0.0884664	-0.0070317	0.0103391	0.000509674
170.9	0.57345	0.61189	0.547771	0.626619	0.739466	0.658542	0.775372	0.647587	0.0837301	0.031647		170.9	36.7774	38.0985	37.4461	37.5591	37.5846	37.2486	37.8006	37.5021	0.417831	0.157925		170.9	-0.069379	0.143023	0.0631932		0.0870877	0.0601587		0.0739644	0.0321404	0.0478223	0.0616759	0.0638677	0.0563554	0.0531037	0.0167929		170.9	-0.123155	0.0145994	-0.131412	-0.0797654	-0.0738647	-0.0177564	0.0035048	0.0263279
172.9	0.583429	0.60758	0.548009	0.63281	0.746655	0.663803	0.781621	0.651987	0.0853991	0.0322778		172.9	36.7479	38.0591	37.4283	37.528	37.5583	37.2132	37.8978	37.4904	0.433489	0.163844		172.9	-0.0705109	0.138527	0.0653314		0.0756142	0.0658767				0.0454569	0.0509797	0.0575809	0.0536069	0.0579137	0.0204756		172.9	-0.116808	0.06524	-0.0996814	-0.0762588	-0.0900853	-0.00368897	0.00475337	0.0471338
174.9	0.566524	0.605761	0.550814	0.634446	0.691744	0.639018	0.748925	0.63389	0.0693275	0.0262033		174.9	36.7584	38.0071	37.4034	37.4683	37.594	37.1849	37.9093	37.4751	0.425967	0.161		174.9	-0.070193	0.126281	0.0544408		0.0696601	0.0501234				0.0340339	0.0451624	0.0518639	0.0451715	0.0544671	0.019257		174.9	-0.130281	0.0519112	-0.0872042	-0.0766458	-0.0845816	-0.00617798	0.00321145	0.0399981
176.9	0.556895	0.596925	0.545023	0.620199	0.690516	0.645794	0.804073	0.637061	0.0890876	0.0336719		176.9	36.7364	37.9885	37.3686	37.4202	37.6179	37.1941	37.925	37.4644	0.432931	0.163633		176.9	-0.0725827	0.111643	0.0413122		0.06131	0.0460399				0.0210825	0.0437484	0.0397691	0.0365404	0.0515145	0.0182131		176.9	-0.121237	0.0273995	-0.0607206	-0.0676625	-0.0812782	0.00535198	0.000218047	0.0411273
178.9	0.5393	0.589364	0.547411	0.62598	0.699907	0.625768	0.688693	0.616632	0.0629996	0.0238116		178.9	36.7269	37.9693	37.364	37.3632	37.5712	37.1931	37.8901	37.4397	0.424473	0.160436		178.9	-0.0746774	0.110725	0.0397217		0.0530763	0.0458746					0.0326793	0.0359692	0.0347669	0.0551311	0.0208376		178.9	-0.111802	0.00903913	-0.0761656	-0.0706643	-0.084207	-0.00070592	-0.00175643	0.0368321
180.9	0.546748	0.59432	0.550194	0.61298	0.655865	0.603673	0.758547	0.617475	0.0726303	0.0274517		180.9	36.7232	37.9475	37.3511	37.3721	37.5255	37.1588	37.9877	37.438	0.441624	0.166918		180.9			0.0262633		0.0446817	0.0198783					0.0261589	0.0174578	0.026888	0.0106724	0.00477285		180.9	-0.0950597	0.0620859	-0.0598269	-0.0673078	-0.0821893	0.0281609	-0.00413328	0.0357908
182.9	0.543044	0.590935	0.54465	0.618461	0.670157	0.618801	0.747221	0.619038	0.072045	0.0272304		182.9	36.7725	37.9123	37.2948	37.3551	37.4639	37.1361	37.8853	37.4028	0.403845	0.152639		182.9			0.0279648		0.0449805						0.0330259	0.0198798	0.0314628	0.010513	0.00525652		182.9	-0.0889299	0.0643858	-0.0726579	-0.0634422	-0.0758876	0.0382826	-0.00727499	0.0300944
184.9	0.527255	0.580163	0.563281	0.609403	0.658738	0.603514	0.717868	0.608603	0.063192	0.0238843		184.9	36.7506	37.9095	37.2804	37.3536	37.45	37.1536	37.9693	37.4096	0.425129	0.160684		184.9			0.0212058		0.0365307						0.0268751		0.0282039	0.00774838	0.00447353		184.9	-0.0849682	0.0458432	-0.0653665	-0.0610145	-0.0655794	0.0316459	-0.00463104	0.0242031
186.9	0.547651	0.590257	0.561228	0.616117	0.671659	0.611263	0.760111	0.622613	0.0729344	0.0275666		186.9	36.7499	37.9052	37.283	37.3302	37.4457	37.1628	37.8795	37.3938	0.405049	0.153094		186.9					0.0271814						0.0177473		0.0224644	0.00667095	0.00471707		186.9	-0.082065	0.0605575	-0.00615526	-0.0550698	-0.0679834	0.0295499	-0.00843863	0.0194764
188.9	0.554366	0.58077	0.540241	0.609217	0.67702	0.620631	0.695993	0.611177	0.0588873	0.0222573		188.9	36.7526	37.897	37.2524	37.3218	37.3871	37.151	37.8937	37.3794	0.407637	0.154072		188.9					0.0222141						0.0187098		0.0204619	0.00247792	0.00175215		188.9	-0.0785377	0.0493319	-0.00284916	-0.0524423	-0.0651488	0.0224784	-0.00747615	0.0183747
190.9	0.537912	0.59554	0.551395	0.612064	0.648707	0.609387	0.716631	0.610234	0.0601566	0.0227371		190.9	36.7724	37.9313	37.2683	37.2989	37.4044	37.1419	37.8634	37.3829	0.404751	0.152982		190.9					0.0190947						0.0125684		0.0158315	0.00461474	0.00326311		190.9	-0.0748687	0.0712781	-0.0074883	-0.0516873	-0.0568461	0.0214936	-0.00944687	0.0134722
192.9	0.532655	0.583692	0.540799	0.6178	0.623272	0.605235	0.715733	0.602741	0.0612829	0.0231628		192.9	36.7685	37.9215	37.2614	37.2889	37.3052	37.1473	37.8675	37.3658	0.4053	0.153189		192.9					0.00984958						0.0071393		0.00849444	0.00191646	0.00135514		192.9	-0.0724992	0.073964	-0.00617792	-0.0429105	-0.0654271	0.0208569	-0.0113038	0.0137328
194.9	0.540076	0.580602	0.559147	0.616768	0.671437	0.616181	0.724598	0.615544	0.0646989	0.0244539		194.9	36.7695	37.9359	37.2163	37.2998	37.2772	37.1442	37.9375	37.3686	0.426414	0.161169		194.9					-0.00227125						0.00691307		0.00232091	0.00649429	0.00459216		194.9	-0.0689691	0.0597392	-0.0142889	-0.0454071	-0.0772846	0.0241712	-0.00744779	0.010049
196.9	0.536012	0.586474	0.545906	0.616835	0.664179	0.605186	0.762044	0.616662	0.0774034	0.0292557		196.9	36.7965	37.948	37.2435	37.2988	37.2561	37.1163	37.7905	37.3499	0.394855	0.149241		196.9					-0.00331083						0.00748721		0.00208819	0.00763537	0.00539902		196.9	-0.0658001	0.0654234	-0.0131629	-0.0375798	-0.0748791	0.0266404	-0.0135165	0.00989476
198.9	0.545583	0.583715	0.546782	0.636481	0.659723	0.61522	0.766306	0.621973	0.076883	0.029059		198.9	36.7839	37.9756	37.2482	37.2848	37.2267	37.1327	37.844	37.3566	0.414846	0.156797		198.9					-0.00968399						-0.00273166		-0.00620783	0.00491604	0.00347616		198.9	-0.0695377	0.0493915	-0.0143438	-0.0400237	-0.071275	0.0245424	-0.0114177	0.00892892
[truncated: 23 more columns]

## Sheet: Figure 6
a									b	Isometric Relaxation											Chaotic Relaxation														Mechanically Relaxed		c									d	SL (µm) - Short SL		Blank cell = no fittable peak
µm-1	Rest	Peak Force - Long	Unloaded Shortening	Peak Force - Short	Isometric Relaxation	Chaotic Relaxation	Mechanically Relaxed		µm-1	120.9ms	122.9ms	124.9ms	126.9ms	128.9ms	130.9ms	132.9ms	134.9ms	136.9ms	138.9ms	140.9ms	142.9ms	144.9ms	146.9ms	148.9ms	150.9ms	152.9ms	154.9ms	156.9ms	158.9ms	160.9ms	162.9ms	164.9ms	166.9ms	168.9ms	170.9ms		µm-1	Rest	Peak Force - Long	Unloaded Shortening	Peak Force - Short	Isometric Relaxation	Chaotic Relaxation	Mechanically Relaxed		Time (ms)	M01_01	M01_02	M01_03
0.206526	0	0	0	0	0	0	0		0.206526	0	0	0	0	0	0	0	0	0	0	0	0	0	0	0	0	0	0	0	0	0	0	0	0	0	0		0.25512	0.555546	0.594012	0.559024	0.796104	0.820843	0.618887	0.522989		-19.1
0.230823	0	0	0	0	0	0	0		0.230823	0	0	0	0	0	0	0	0	0	0	0	0	0	0	0	0	0	0	0	0	0	0	0	0	0	0		0.279417	0.61737	0.490871	0.468555	0.674315	0.689859	0.457376	0.456656		-17.1
0.25512	4.65892	2.54286	2.71392	4.82648	3.99133	1.31352	2.12722		0.25512	3.4882	5.60576	3.48597	1.90647	4.29905	4.80417	4.53794	3.20354	4.78271	3.7995	2.01338	0	1.82717	3.63333	0.283019	3.75004	0.289733	2.47588	0.495747	1.31352	1.66253	1.11211	5.71502	1.39023	2.372	1.19221		0.303715	1.02225	0.622285	0.410157	0.60311	0.61541	0.419532	0.37855		-15.1
0.279417	18.9348	7.64545	2.72878	7.07581	4.74321	6.36133	3.46195		0.279417	2.79209	12.7258	6.87951	1.14964	5.08706	5.93113	4.81906	2.48753	1.4044	4.15584	4.17959	7.12614	6.51513	5.3256	3.48943	4.28459	7.40668	5.81943	8.21474	6.36133	4.98732	5.41863	7.30013	5.7307	2.00542	4.33614		0.328012	1.64427	0.951792	0.402788	0.475824	0.499292	0.400411	0.365512		-13.1
0.303715	87.5394	16.9297	4.5189	7.09784	7.73326	4.49113	4.83553		0.303715	12.952	9.09422	8.00161	3.79662	13.8892	10.5193	4.67569	5.58614	5.62906	3.18865	8.36026	8.90069	7.63906	12.0158	5.41154	7.96701	3.88198	8.77739	5.87555	4.49113	6.58666	3.38287	7.44459	8.54348	1.39371	2.30662		0.352309	1.70981	1.34226	0.591762	0.42345	0.453366	0.583947	0.437367		-11.1
0.328012	697.043	97.2275	9.94595	4.99933	6.21146	4.56907	5.41831		0.328012	5.81869	9.34481	9.00928	4.51628	7.97984	5.59554	7.63012	2.98441	5.81353	3.42206	2.85225	4.01885	4.48092	6.46088	6.61553	4.20294	1.90173	2.9553	7.33637	4.56907	7.98776	3.27996	8.35766	9.54317	7.17375	5.758		0.376606	1.21015	1.40277	0.822437	0.433863	0.438602	0.718308	0.79457		-9.1
0.352309	1934.94	430.113	37.8576	6.66501	6.64189	24.4104	10.3501		0.352309	4.82483	4.84254	6.64998	6.25402	8.144	7.48192	7.20775	7.30309	3.46992	10.2408	3.51952	6.12446	6.47333	9.51537	13.7744	13.5654	22.1527	27.6992	31.3758	24.4104	30.122	31.1969	26.7804	26.3203	29.6243	19.1856		0.400903	0.66134	1.17062	0.92792	0.491909	0.490758	0.631703	1.15703		-7.1
0.376606	1129.63	859.446	189.131	6.39622	7.46207	126.143	58.5484		0.376606	5.27643	8.54584	10.0784	3.79782	7.68301	9.17846	5.45298	6.40161	6.18692	12.0192	8.57706	16.775	17.8268	26.5683	35.5228	50.1337	61.4446	86.0338	111.615	126.143	143.066	160.42	182.141	182.276	176.251	173.92		0.4252	0.357993	0.676841	0.845477	0.667469	0.671143	0.675957	1.21794		-5.1
0.400903	206.447	611.121	311.325	18.2766	15.7558	101.364	318.637		0.400903	18.2332	16.7002	15.6323	15.7734	14.1895	16.1666	15.3521	12.0041	17.3556	16.1515	26.4883	29.7672	33.1249	35.22	37.338	43.1037	52.4804	69.7355	87.8531	101.364	125.033	168.44	196.598	248.684	287.323	322.087		0.449498	0.163108	0.27711	0.732731	0.836347	0.87107	0.723124	1.02999		-3.1
0.4252	43.1313	217.649	256.524	48.5643	48.2767	74.3401	536.339		0.4252	44.5022	42.7916	44.9822	43.0078	47.9457	51.7019	47.0895	49.7745	53.5928	57.3789	60.6473	65.7258	64.9409	63.5034	62.7118	57.7911	60.8511	60.7654	67.7072	74.3401	83.6676	97.7161	117.601	154.209	173.161	210.625		0.473795	-0.0481578	0.02666	0.543277	0.859459	0.894823	0.659984	0.743749		-1.1
0.449498	13.0198	44.0475	149.505	123.058	121.944	92.9303	419.77		0.449498	116.05	112.762	108.89	109.743	112.93	125.429	130.955	129.225	134.272	139.184	146.68	144.147	130.36	110.501	105.664	92.9596	90.1245	85.8586	93.4476	92.9303	101.387	118.934	142.238	161.423	175.591	199.514		0.498092	-0.169385	-0.147919	0.332728	0.647622	0.672953	0.476004	0.527015		0.9
0.473795	9.32517	11.9351	89.7113	176.9	184.233	109.272	204.108		0.473795	171.072	171.661	184.538	173.152	173.896	190.63	196.434	190.104	197.7	193.145	189.218	172.217	154.109	141.761	130.477	112.751	104.425	100.103	101.993	109.272	107.123	104.244	116.184	119.989	122.716	125.943		0.522389	-0.28242	-0.281774	0.106606	0.380785	0.395431	0.20913	0.284935		2.9
0.498092	6.95305	7.45043	72.22	133.76	141.959	68.1928	99.2908		0.498092	135.015	137.983	144.456	140.531	142.642	152.163	149.632	150.466	140.707	125.998	119.208	107.084	97.0928	92.0424	89.4345	74.4275	73.1196	72.124	73.0614	68.1928	63.9392	68.4515	69.1392	69.9875	68.3942	81.6945		0.546686	-0.352343	-0.362449	-0.0920849	0.206031	0.22175	0.0256346	0.00648375		4.9
0.522389	5.76372	7.22592	38.4669	60.2856	64.2208	32.2515	51.292		0.522389	62.7677	61.191	63.5476	63.2752	65.4888	63.2984	69.63	66.5574	63.4871	62.9647	54.5031	51.3793	44.9692	41.2675	39.8901	34.8353	34.7543	30.3282	34.5614	32.2515	31.4614	33.7823	34.3992	34.4913	36.6984	41.4042		0.570983	-0.316579	-0.430867	-0.267982	0.0185578	0.0206148	-0.108487	-0.168983		6.9
0.546686	4.82581	5.44106	16.2369	31.4253	33.4053	15.2445	16.0609		0.546686	29.527	30.9609	34.0908	29.547	36.928	36.7975	37.3276	33.9838	30.4714	34.4193	26.5412	25.2617	21.466	21.6843	24.9532	17.359	14.7844	19.6091	18.6301	15.2445	15.0669	16.3555	17.558	18.4129	19.7101	20.3111		0.595281	-0.203793	-0.420726	-0.393559	-0.125264	-0.0925029	-0.251403	-0.268678		8.9
0.570983	6.37206	5.41555	5.96269	10.9251	12.019	8.86231	3.74907		0.570983	11.111	12.8564	14.9203	11.759	12.0735	14.4254	11.1046	11.092	11.439	9.40842	8.53918	7.81371	9.18016	8.28285	8.44725	6.41801	7.8523	8.12143	8.30084	8.86231	7.46464	8.79445	7.09313	4.90241	4.80361	8.07717		0.619578	0.0821942	-0.357664	-0.449587	-0.197591	-0.159268	-0.33554	-0.357559		10.9
0.595281	10.1862	6.51256	4.12636	6.26724	5.01612	5.88384	3.24767		0.595281	6.17265	4.50641	4.69616	3.96383	6.44872	4.61988	4.85274	5.11047	5.04926	4.7411	3.67031	6.7788	3.95921	4.69905	4.98971	3.26467	4.76273	4.32293	3.44005	5.88384	4.33598	3.34723	2.62998	4.22084	3.21126	4.24284		0.643875	0.267876	-0.370842	-0.496797	-0.284166	-0.258151	-0.437286	-0.414974		12.9
0.619578	23.0062	7.39211	3.94759	4.23934	4.98302	4.3864	3.24943		0.619578	4.57262	6.03155	6.73463	2.70882	7.3483	3.06962	2.87221	5.42714	4.76299	6.30231	6.2651	6.59025	3.6931	4.22105	5.38284	2.79482	2.56995	5.15317	2.76143	4.3864	4.26235	2.62011	4.25231	3.15128	1.9653	3.162		0.668172	0.300706	-0.448367	-0.557863	-0.327305	-0.294215	-0.506104	-0.478867		14.9
0.643875	50.7711	9.55904	4.36813	4.65154	4.30347	6.72087	3.21585		0.643875	6.88869	6.08972	4.39552	4.22672	2.68727	2.92556	4.24494	4.96784	2.65381	3.95459	6.00894	4.04066	3.43644	3.94328	6.17328	4.36469	2.3019	5.02272	5.26394	6.72087	2.94665	1.39591	4.44037	3.51926	4.61962	2.69763		0.692469	0.0660572	-0.467208	-0.575842	-0.355011	-0.346693	-0.518398	-0.486775		16.9
0.668172	63.7632	8.63018	3.58268	4.484	3.63456	4.78162	2.76341		0.668172	5.44739	4.42601	4.52201	1.97616	4.56884	4.31489	3.79663	2.46324	2.2809	2.54952	4.36794	3.76847	3.33584	3.39835	3.99255	3.78412	2.85746	4.84031	4.23895	4.78162	3.12512	2.21115	2.08555	3.06501	2.38608	3.66302		0.716766	-0.238374	-0.353838	-0.59782	-0.400921	-0.385096	-0.493813	-0.569847		18.9
0.692469	52.4567	8.12797	4.19425	4.59514	4.34309	4.91255	3.21947		0.692469	4.48898	4.54209	5.93454	3.59607	4.77685	4.43915	4.95189	4.14549	3.74706	2.80874	3.47189	5.52836	4.5072	3.35989	4.35963	4.4868	2.68207	5.68205	5.55152	4.91255	5.58825	4.90599	3.43301	2.48211	3.27486	3.33225		0.741064	-0.475245	-0.212676	-0.541583	-0.446734	-0.449396	-0.646044	-0.56162		20.9
0.716766	24.5952	10.5337	5.18717	5.0617	4.86553	4.54686	4.16803		0.716766	5.16873	3.76552	6.31157	4.5455	5.01563	3.84564	6.18527	3.64283	4.78256	5.39202	6.27056	7.82394	4.03156	5.64196	5.80253	4.94229	4.85267	7.06146	4.423	4.54686	5.61457	3.90889	5.1193	6.66739	3.35431	4.68594		0.765361	-0.605297	-0.109111	-0.520619	-0.444716	-0.465732	-0.558336	-0.553295		22.9
0.741064	11.291	15.9946	5.89005	4.12303	4.4745	4.13687	3.46748																														0.789658	-0.706444	-0.116462	-0.505955	-0.468559	-0.47373	-0.584728	-0.420772		24.9
0.765361	7.40632	23.6348	7.72613	5.20416	4.64233	5.97841	4.69915																														0.813955	-0.738674	-0.251467	-0.456221	-0.464879	-0.456599	-0.570966	-0.298584		26.9
0.789658	5.00503	24.5777	10.3859	5.12596	4.93604	5.81465	6.26527																														0.838252	-0.734315	-0.452812	-0.491817	-0.404676	-0.428512	-0.56626	-0.24221		28.9
0.813955	4.56785	20.3884	10.9262	4.87211	4.84015	5.1164	9.37664																														0.862549	-0.656106	-0.65062	-0.582341	-0.360011	-0.361995	-0.494158	-0.271368		30.9
0.838252	4.60866	12.8439	9.79407	5.60213	5.38129	4.54869	12.4284																														0.886847	-0.473871	-0.653312	-0.655057	-0.336762	-0.316374	-0.522779	-0.321659		32.9
0.862549	4.81885	7.31552	7.93707	7.08597	7.12708	5.90931	13.9743																														0.911144	-0.204464	-0.566241	-0.727114	-0.357791	-0.348356	-0.517467	-0.434966		34.9
0.886847	7.06302	5.21814	6.36235	10.0822	8.47986	5.6607	12.4806																														0.935441	0.195066	-0.26471	-0.806014	-0.442383	-0.424383	-0.59273	-0.606204		36.9
0.911144	12.782	6.14584	4.7271	10.6165	9.74687	7.43089	9.04929																														0.959738	0.552536	0.0134648	-0.743251	-0.577753	-0.535203	-0.634205	-0.703912		38.9
0.935441	33.8373	10.5029	4.91142	8.81963	8.93326	6.77473	6.07984																														0.984035	0.872543	0.201369	-0.837752	-0.619372	-0.634571	-0.671357	-0.740695		40.9
0.959738	86.7488	22.0671	3.86518	6.54329	6.85127	4.55837	3.60476																														1.00833	1.13448	0.397306	-0.72788	-0.658094	-0.665455	-0.674234	-0.734234		42.9
0.984035	181.506	38.0667	4.17536	5.12259	4.85891	5.68036	3.20922																														1.03263	1.22081	0.580706	-0.681428	-0.687323	-0.684094	-0.417816	-0.74878		44.9
1.00833	348.151	63.2876	4.65789	5.26746	5.02644	7.06869	2.60817																														1.05693	1.19422	0.770577	-0.458662	-0.605915	-0.638037	-0.263323	-0.71533		46.9
1.03263	576.975	102.023	7.3922	6.05583	5.23172	9.57783	3.07448																														1.08122	1.08386	0.906899	-0.237082	-0.592931	-0.589464	-0.113357	-0.579416		48.9
1.05693	637.13	159.159	14.4506	6.81145	6.0706	18.4417	3.27005																														1.10552	0.867547	0.921294	-0.0881538	-0.573906	-0.592025	-0.0442645	-0.400766		50.9
1.08122	536.522	248.948	29.0237	7.5209	6.57322	33.5514	4.73973																														1.12982	0.564115	0.876597	0.0780396	-0.566582	-0.567048	0.0139164	-0.110016		52.9
1.10552	382.448	303.105	52.7143	6.55981	7.00815	58.9209	9.03194																														1.15412	0.186993	0.779663	0.155531	-0.516436	-0.601148	-0.0950112	0.194447		54.9
1.12982	208.208	280.347	75.9713	6.02134	6.19173	66.6369	21.5607																														1.17841	-0.121916	0.635711	0.244631	-0.461732	-0.530452	-0.207013	0.390037		56.9
1.15412	90.4583	226.825	97.5365	6.36279	5.9095	43.9414	49.3306																														1.20271	-0.378535	0.450372	0.241371	-0.421573	-0.479696	-0.237174	0.484879		58.9
1.17841	38.0698	165.458	112.764	6.83848	6.2863	30.8243	93.8277																														1.22701	-0.634251	0.210863	0.155412	-0.389183	-0.445954	-0.25772	0.515188		60.9
1.20271	19.623	110.042	109.624	7.97131	7.11802	22.8007	146.734																														1.2513	-0.724645	-0.108279	0.058479	-0.382826	-0.394606	-0.306573	0.548085		62.9
1.22701	11.4574	67.434	92.9914	8.94092	7.73555	17.9412	156.591																														1.2756	-0.755936	-0.401258	-0.0748488	-0.370377	-0.380246	-0.3299	0.492321		64.9
1.2513	8.53977	35.665	73.0065	9.93755	8.83661	14.3902	140.16																														1.2999	-0.788888	-0.651662	-0.159934	-0.365864	-0.379473	-0.279659	0.352536		66.9
1.2756	6.16974	17.3398	52.8109	11.1969	10.0175	13.77	121.102																														1.3242	-0.830054	-0.878034	-0.323192	-0.406235	-0.411871	-0.316292	0.182784		68.9
1.2999	5.64886	9.39233	35.1983	11.4132	10.2398	12.3644	94.2038																														1.34849	-0.875705	-1.03036	-0.535089	-0.470725	-0.461615	-0.414457	-0.00379644		70.9
1.3242	5.6487	6.17586	22.4201	11.0381	10.1948	11.1817	67.9694																														1.37279	-0.988505	-1.07894	-0.659324	-0.540511	-0.532705	-0.525091	-0.225732		72.9
1.34849	5.07599	4.19956	13.6977	10.7197	10.2168	11.6945	48.9577																														1.39709	-1.03937	-0.968827	-0.841055	-0.697348	-0.710298	-0.679069	-0.479777		74.9
1.37279	4.94957	3.86363	8.7327	9.53333	8.94782	10.3607	31.2928																														1.42138	-1.02136	-0.907057	-0.989788	-0.825186	-0.833217	-0.752327	-0.679662		76.9
1.39709	4.22969	3.51135	5.39084	7.36143	6.60446	6.74853	17.8447																														1.44568	-1.0001	-0.854399	-1.15029	-0.990773	-0.970183	-1.02021	-0.842115		78.9
1.42138	3.99765	4.54751	3.68673	5.41903	5.3358	5.70367	10.3605																														1.46998	-1.05909	-0.789813	-1.29127	-1.01798	-1.06402	-1.2318	-1.0097		80.9
1.44568	4.45947	5.19062	2.864	3.491	3.31025	4.58696	6.04987																														1.49428	-1.0165	-0.790019	-1.19944	-1.05627	-1.11298	-1.19308	-1.10062		82.9
1.46998	4.58452	5.56341	2.777	2.70133	2.72049	3.56096	3.71067																														1.51857	-1.05496	-0.750457	-1.17357	-1.1132	-1.06231	-1.1477	-1.05826		84.9
1.49428	4.00514	5.76674	2.43254	2.74738	2.41113	2.38057	2.51976																														1.54287	-0.975213	-0.712614	-1.15141	-1.07196	-1.11792	-1.24549	-1.07355		86.9
1.51857	3.98693	6.50021	2.8092	2.83219	2.33429	3.26892	1.79505																														1.56717	-0.822451	-0.688838	-1.05134	-1.03839	-1.07579	-1.10157	-0.981383		88.9
																																					1.59146	-0.607799	-0.641316	-0.987905	-1.06045	-1.02162	-1.08875	-0.833497		90.9
																																					1.61576	-0.390344	-0.624318	-1.09227	-1.04817	-1.06156	-1.09429	-0.758346		92.9
																																					1.64006	-0.221487	-0.645909	-0.967758	-1.02025	-1.06494	-1.11028	-0.630363		94.9
																																					1.66436	-0.0176466	-0.665267	-0.908086	-1.01425	-1.03939	-0.973863	-0.553222		96.9
																																					1.68865	0.0800851	-0.61777	-0.968162	-0.984728	-0.943379	-1.00394	-0.479488		98.9
																																					1.71295	0.0979262	-0.610606	-0.853551	-0.882901	-0.879889	-0.95462	-0.432899		100.9
																																					1.73725	0.0645297	-0.566014	-0.841281	-0.815724	-0.808767	-0.959215	-0.435369		102.9
																																					1.76154	-0.00747566	-0.540513	-0.852791	-0.738154	-0.698272	-0.740245	-0.450648		104.9
																																					1.78584	-0.175873	-0.520447	-0.82945	-0.637128	-0.625504	-0.685467	-0.431791		106.9
																																					1.81014	-0.30251	-0.528932	-0.840367	-0.53563	-0.542483	-0.787168	-0.494193		108.9
																																					1.83444	-0.516366	-0.631238	-0.826461	-0.465233	-0.454163	-0.578625	-0.534778		110.9
																																					1.85873	-0.683924	-0.745245	-0.852786	-0.413789	-0.399063	-0.52428	-0.596218		112.9
																																					1.88303	-0.816034	-0.883221	-0.829563	-0.382839	-0.373068	-0.50745	-0.655889		114.9
																																					1.90733	-0.854301	-1.013	-0.891239	-0.353009	-0.346782	-0.58539	-0.661737		116.9
																																					1.93162	-0.765844	-1.11145	-0.985387	-0.34787	-0.342796	-0.539896	-0.701496		118.9
																																					1.95592	-0.728614	-1.11281	-0.982217	-0.392588	-0.377769	-0.57538	-0.754253		120.9
																																					1.98022	-0.649191	-1.09998	-0.932754	-0.477623	-0.48322	-0.61573	-0.800292		122.9
																																					2.00452	-0.601715	-1.07553	-1.00236	-0.569852	-0.583888	-0.680743	-0.827273		124.9
																																					2.02881	-0.584771	-1.02946	-1.01383	-0.673569	-0.674464	-0.828809	-0.777627		126.9
																																					2.05311	-0.620072	-1.00707	-0.991515	-0.735915	-0.717287	-0.846012	-0.737936		128.9
																																					2.07741	-0.740288	-1.01702	-0.985359	-0.827256	-0.810662	-0.925655	-0.7017		130.9
																																					2.1017	-0.862101	-1.06674	-1.01972	-0.841445	-0.867797	-0.919724	-0.718512		132.9
																																					2.126	-1.0052	-1.10708	-1.08781	-0.905452	-0.892196	-0.979026	-0.721892		134.9
																																					2.1503	-1.05918	-1.14699	-1.04333	-0.940722	-0.958627	-1.00952	-0.743608		136.9
																																					2.1746	-1.06522	-1.30776	-1.18965	-0.978616	-0.967363	-0.998717	-0.770103		138.9
																																					2.19889	-1.00605	-1.22804	-1.22127	-0.959824	-0.963874	-1.0192	-0.796469		140.9
																																					2.22319	-0.95459	-1.2412	-1.18193	-0.959357	-0.910135	-1.00739	-0.788007		142.9		2.56829
																																					2.24749	-0.833685	-1.25923	-1.22026	-0.957499	-0.928018	-1.055	-0.85875		144.9		2.5487
																																					2.27178	-0.774371	-1.24203	-1.29502	-0.945271	-0.917035	-1.17019	-0.924723		146.9		2.49334
																																					2.29608	-0.677369	-1.18419	-1.36646	-0.979006	-0.941126	-1.07621	-1.03161		148.9		2.64577
																																					2.32038	-0.63178	-1.20943	-1.43844	-1.0176	-0.944792	-1.1702	-1.06696		150.9		2.61054
																																					2.34468	-0.558936	-1.17839	-1.48572	-0.986685	-0.969746	-1.19081	-1.05197		152.9		2.67985
																																					2.36897	-0.549504	-1.1696	-1.28202	-1.00922	-1.00382	-1.37976	-1.08727		154.9		2.75016
																																					2.39327	-0.600159	-1.19294	-1.42247	-1.03821	-1.04433	-1.40629	-1.12686		156.9	2.56319	2.77705
																																					2.41757	-0.668389	-1.21405	-1.35001	-1.11191	-1.07795	-1.17595	-1.08326		158.9	2.63261	2.79334	2.41981
																																					2.44186	-0.744567	-1.21562	-1.35139	-1.13757	-1.1435	-1.60006	-1.08416		160.9	2.35301	2.80056	2.59218
																																					2.46616	-0.833787	-1.31566	-1.23801	-1.19551	-1.18123	-1.33202	-1.10177		162.9	2.35773	2.77243	2.53131
																																					2.49046	-0.960167	-1.38172	-1.36051	-1.34012	-1.21707	-1.30302	-1.10298		164.9	2.3544	2.79073	2.62888
																																					2.51476	-1.05911	-1.43685	-1.45575	-1.33191	-1.34038	-1.40396	-1.1745		166.9	2.3646	2.76345	2.64079
																																					2.53905	-1.11669	-1.40904	-1.48576	-1.4373	-1.38527	-1.44586	-1.18744		168.9	2.35472	2.73326	2.65496
																																					2.56335	-1.19945	-1.44154	-1.52607	-1.37578	-1.35305	-1.50474	-1.18481		170.9	2.35161	2.72926	2.6573
																																					2.58765	-1.30705	-1.4803	-1.45621	-1.43934	-1.43617	-1.44741	-1.32762		172.9	2.35252	2.72289	2.66692
																																					2.61194	-1.32757	-1.51876	-1.53619	-1.47845	-1.56512	-1.79611	-1.33628		174.9	2.35197	2.69205	2.63814
																																					2.63624	-1.27285	-1.483	-1.52799	-1.39571	-1.40103	-1.48117	-1.38697		176.9	2.34874	2.66026	2.60842
																																					2.66054	-1.15886	-1.42758	-1.56102	-1.43712	-1.43979	-1.51714	-1.50547		178.9	2.34465	2.65943	2.60578
																																					2.68484	-1.03725	-1.39331	-1.52279	-1.33129	-1.41519	-1.482	-1.48334		180.9			2.57257
																																					2.70913	-0.919278	-1.39077	-1.45591	-1.36535	-1.3917	-1.60594	-1.40769		182.9			2.56994
																																					2.73343	-0.780943	-1.27503	-1.56417	-1.23359	-1.24303	-1.24423	-1.42347		184.9			2.55608
																																					2.75773	-0.726346	-1.16343	-1.46879	-1.20887	-1.18353	-1.36626	-1.40165		186.9
																																					2.78203	-0.667678	-1.07736	-1.38661	-1.10791	-1.11464	-1.18241	-1.3604		188.9
																																														190.9
																																														192.9
																																														194.9
																																														196.9
																																														198.9
[truncated: 60 more columns]

## Sheet: Suppl 1
	a	Equatorial 1D Profiles							b	ML1/AL1 1D Profiles							c	ML4 1D Profiles							d	AL6 1D Profiles							e	AL7 1D Profiles							f	M3 1D Profiles							g
nm-1	Rest	Peak Force - Long	Unloaded Shortening	Peak Force - Short	Isometric Relaxation	Mechanically Relaxed		nm-1	Rest	Peak Force - Long	Unloaded Shortening	Peak Force - Short	Isometric Relaxation	Mechanically Relaxed		nm-1	Rest	Peak Force - Long	Unloaded Shortening	Peak Force - Short	Isometric Relaxation	Mechanically Relaxed		nm-1	Rest	Peak Force - Long	Unloaded Shortening	Peak Force - Short	Isometric Relaxation	Mechanically Relaxed		nm-1	Rest	Peak Force - Long	Unloaded Shortening	Peak Force - Short	Isometric Relaxation	Mechanically Relaxed		nm-1	Rest	Peak Force - Long	Unloaded Shortening	Peak Force - Short	Isometric Relaxation	Mechanically Relaxed		nm-1	Rest
0.0198887	0.0010672	0.000905969	0.000847823	0.00087423	0.000788741	0.000883616		0.00895651	0	0	0	0	0	0		0.0819971	-4.78055e-06	-4.11255e-06	-1.39153e-07	-4.19374e-06	-1.98283e-06	-9.79527e-06		0.155039	-1.77e-06	5.9e-06	1.55e-06	4.86e-06	2.44e-06	5.86e-06		0.180394	-3.27e-07	6.23e-06	1.83e-05	4.64e-06	2.25e-06	4.51e-06		0.0650074	0.000284	0.0002789	0.000230509	0.000312714	0.000276463	0.000213272		0.130858	0.000114
0.0201213	0.000927889	0.000751783	0.000562111	0.000664998	0.000723027	0.000786717		0.00918914	0	-1.35525e-20	-1.35525e-20	0	0	0		0.0822297	-3.21897e-06	-6.68553e-06	-1.12413e-05	4.99371e-07	-3.39831e-06	-3.4752e-06		0.155271	-5.5e-06	6.19e-06	1.03e-06	6.96e-06	-6.85e-07	6.05e-06		0.180626	4.34e-06	5.88e-07	1.3e-05	4.46e-07	1.17e-05	8.6e-06		0.06524	0.00025	0.000302138	0.000202968	0.000276444	0.000234827	0.000225628		0.131091	0.000106
0.0203539	0.000968987	0.000795355	0.000507083	0.000777394	0.000707502	0.00067566		0.00942178	5.42101e-20	4.08425e-07	6.48875e-06	0	0	2.33033e-05		0.0824623	-5.43587e-06	-5.26123e-07	-5.35657e-06	3.04772e-06	-3.29883e-06	-9.88899e-06		0.155504	2.47e-06	5.95e-06	2.61e-06	7.48e-06	1.55e-06	1.13e-06		0.180859	8.42e-06	7.45e-06	5.15e-06	2.63e-06	1.32e-05	8.75e-06		0.0654725	0.000254	0.000314218	0.000212696	0.000295037	0.000235708	0.000259824		0.131323	0.000126
0.0205865	0.000862687	0.000836507	0.000742725	0.000812487	0.000741739	0.000798103		0.00965441	2.01261e-05	1.78519e-05	2.87536e-06	1.31531e-05	0	0		0.082695	-5.35129e-06	2.66784e-06	3.8642e-06	-9.49098e-07	2.67839e-06	-8.28968e-06		0.155736	1.07e-05	3.01e-06	5.7e-06	6.05e-06	2.85e-06	-5.64e-07		0.181091	1.28e-05	1.07e-05	2.63e-06	-8.29e-07	9.03e-06	4.89e-06		0.0657051	0.000303	0.000295229	0.000233853	0.000277924	0.00027449	0.000229254		0.131556	0.000102
0.0208191	0.000630713	0.000712401	0.000860412	0.000573239	0.000791011	0.000935868		0.00988705	1.03471e-05	1.37454e-05	1.00734e-05	1.9487e-05	0	0		0.0829276	-7.22553e-07	1.18221e-06	-4.57767e-06	-6.10183e-06	-3.33369e-06	-9.39722e-06		0.155969	9.04e-07	2.89e-06	7.96e-06	6.13e-06	7.05e-06	3.07e-06		0.181324	-5.04e-07	7.32e-06	4.24e-06	1.68e-06	7.49e-06	-1.28e-06		0.0659377	0.000315	0.000298612	0.000161157	0.000278864	0.000208267	0.000261055		0.131789	0.00013
0.0210517	0.000917422	0.000669154	0.00068601	0.000626651	0.000758916	0.000739742		0.0101197	0	1.35525e-20	1.22851e-05	1.83007e-06	0	7.66063e-06		0.0831602	-6.6233e-06	1.83252e-07	-7.72368e-06	-6.87616e-06	-8.54898e-06	-3.3368e-06		0.156202	1.46e-06	7.4e-06	1.17e-05	5.73e-06	3.64e-06	2.2e-06		0.181557	-9.13e-06	5.62e-06	3.55e-06	-2.66e-06	-1.72e-06	-7.31e-06		0.0661703	0.000352	0.000327705	0.000264533	0.000270208	0.000271735	0.000320419		0.132021	0.000137
0.0212844	0.000683762	0.000734162	0.000726759	0.000949579	0.000609481	0.0009118		0.0103523	4.33714e-07	3.90594e-05	6.77626e-21	0	9.69145e-06	0		0.0833928	-4.94858e-07	-8.06452e-06	-7.23332e-06	-6.07175e-06	-8.88774e-06	-1.14738e-06		0.156434	6.68e-06	1.71e-06	8.68e-06	1.72e-06	2.86e-06	3.15e-06		0.181789	-4.94e-07	1.05e-05	1.1e-05	-3.54e-06	5.64e-06	2.57e-06		0.0664029	0.000315	0.000330112	0.000280125	0.000296718	0.000286358	0.00032155		0.132254	0.000141
0.021517	0.000655939	0.000622198	0.000449704	0.000771762	0.000771602	0.000844887		0.010585	2.15388e-07	3.25671e-05	2.33906e-05	4.82048e-07	0	1.62807e-05		0.0836254	-2.56225e-06	-1.03195e-05	5.08268e-06	-6.91236e-06	-6.83482e-06	-9.71586e-06		0.156667	4.41e-06	1.34e-05	7.93e-06	4.76e-06	7.92e-06	3.88e-06		0.182022	4.82e-06	1.22e-05	3.26e-07	-3.82e-06	8.3e-07	-9.76e-08		0.0666355	0.00029	0.000314269	0.000286365	0.000374945	0.00029747	0.000359715		0.132486	0.000148
0.0217496	0.000660997	0.000548994	0.000547749	0.000655883	0.000670913	0.00092338		0.0108176	7.99896e-06	3.36697e-05	3.18217e-05	9.054e-06	5.71996e-06	6.03127e-06		0.083858	-2.90874e-06	-6.16107e-06	8.5174e-07	-1.75241e-05	-6.57872e-06	-5.20578e-06		0.156899	-5.45e-07	7.71e-06	3.87e-06	6.46e-06	4.17e-06	2.51e-06		0.182255	1.02e-05	1.09e-05	-2.12e-06	1.33e-06	3.61e-06	8.97e-06		0.0668681	0.000263	0.00030139	0.000281198	0.000483494	0.00040942	0.00032573		0.132719	0.000119
0.0219822	0.000592037	0.000595934	0.000767129	0.000898457	0.000746203	0.00111776		0.0110502	4.80549e-06	1.54315e-05	4.36697e-05	9.15905e-06	2.867e-06	0		0.0840907	-3.36702e-06	1.18026e-06	-2.62934e-06	-5.96791e-06	-1.0942e-05	-1.39007e-05		0.157132	-3.89e-06	3e-06	1.47e-05	4.29e-07	1.61e-06	-4.19e-06		0.182487	3.16e-06	1.59e-05	1.28e-05	1.08e-05	8.45e-06	2e-06		0.0671006	0.000239	0.000405915	0.00024106	0.00062788	0.000543049	0.000249149		0.132952	0.000113
0.0222148	0.000677158	0.000639682	0.000884483	0.00106448	0.000819347	0.00148889		0.0112829	1.05259e-05	3.80991e-05	3.77277e-05	0	1.1411e-05	1.80951e-05		0.0843233	-9.35242e-06	-2.57451e-06	1.80255e-06	-3.70374e-06	-8.81229e-06	-1.30197e-05		0.157365	2.56e-06	2.91e-06	1.86e-05	3.78e-06	9.91e-06	6.86e-06		0.18272	-3.82e-06	5.7e-06	3.4e-06	3.52e-06	6.87e-06	2.49e-06		0.0673332	0.000242	0.000705027	0.000246203	0.000923214	0.000839346	0.000252704		0.133184	9.9e-05
0.0224474	0.000606593	0.000645665	0.00102449	0.00112172	0.00120054	0.00190468		0.0115155	1.92423e-05	2.28443e-05	0	1.35804e-06	0	1.12924e-05		0.0845559	-9.17292e-06	-1.08071e-05	1.08249e-07	1.81685e-06	-5.56034e-06	-2.76387e-06		0.157597	-1.2e-06	6.82e-06	3.36e-06	6.29e-06	7.19e-06	4.95e-06		0.182952	-2.74e-07	9.27e-06	3.18e-06	6.94e-06	1.25e-05	6.81e-06		0.0675658	0.000199	0.00136916	0.000311972	0.00168586	0.00141426	0.000301625		0.133417	0.00011
0.0226801	0.000724176	0.000756418	0.00142852	0.00170848	0.0013769	0.00218305		0.0117481	8.8896e-06	2.0012e-05	7.18278e-06	4.3e-06	2.76773e-05	1.46236e-05		0.0847885	-3.08006e-06	-1.10042e-05	4.67312e-06	4.17554e-07	-1.67125e-06	2.76557e-06		0.15783	-2.43e-06	1.11e-05	8.46e-06	5.46e-06	9.43e-06	3.75e-06		0.183185	3.87e-08	1.02e-05	4.83e-06	7.1e-06	1.4e-06	5.27e-06		0.0677984	0.000211	0.00338683	0.000361925	0.00335951	0.00261264	0.000421452		0.13365	0.000115
0.0229127	0.000897633	0.000895323	0.00163043	0.00187541	0.00186758	0.00292332		0.0119808	1.08059e-05	1.79408e-05	6.52729e-05	1.1432e-05	2.74067e-05	1.20019e-05		0.0850211	-9.86177e-06	-3.46171e-06	-9.37402e-06	-6.69173e-06	1.88762e-06	-6.73307e-06		0.158063	4.72e-06	7.02e-06	6.64e-06	1.25e-05	6.99e-06	5.66e-06		0.183418	1.77e-06	1.64e-05	6.52e-06	8.82e-06	3.33e-06	-3.86e-06		0.068031	0.000264	0.00662166	0.000364282	0.00586223	0.00422795	0.000450223		0.133882	0.00011
0.0231453	0.000976916	0.000964745	0.00198148	0.00258137	0.00230153	0.00366373		0.0122134	0	2.83487e-05	2.17328e-05	2.6207e-05	0	0		0.0852537	-6.47293e-06	5.63714e-07	-8.48616e-06	-7.34836e-06	-9.37424e-06	-2.16399e-06		0.158295	4.2e-06	7.35e-06	6.12e-06	4.61e-06	9.43e-06	6.86e-06		0.18365	6.26e-06	8.58e-06	4.52e-06	7.19e-06	6.31e-06	-3.18e-06		0.0682636	0.000342	0.00927635	0.000307942	0.00823215	0.00554015	0.000390331		0.134115	0.000119
0.0233779	0.00100082	0.00113882	0.00253642	0.00326577	0.00270398	0.00509336		0.0124461	3.79537e-06	3.88569e-05	2.46816e-05	1.9952e-05	1.62732e-06	1.72112e-05		0.0854863	-5.61872e-06	-5.77112e-06	2.42639e-06	-1.55985e-06	-6.2968e-06	1.78173e-06		0.158528	7.46e-06	1.12e-05	9.3e-06	3.04e-06	2.27e-06	-8.26e-07		0.183883	3.35e-06	9.22e-06	4.49e-06	1.77e-06	-2.41e-07	7.96e-06		0.0684961	0.000486	0.00930787	0.000304183	0.00879031	0.00569741	0.000366535		0.134348	0.000128
0.0236105	0.00111367	0.00135986	0.00311292	0.00415254	0.00350479	0.00666544		0.0126787	3.96657e-05	3.616e-05	4.20172e-05	0	4.32468e-06	2.63765e-05		0.085719	1.43723e-06	-1.72267e-06	5.92162e-06	5.70855e-06	-2.50766e-07	2.44398e-06		0.15876	3.49e-06	1.32e-05	1.31e-05	4.5e-06	3.7e-06	8.91e-06		0.184115	1.67e-06	2.93e-06	8.42e-06	2.96e-06	4.36e-06	1.03e-05		0.0687287	0.000688	0.00763997	0.000331303	0.00765442	0.00505451	0.000417545		0.13458	0.000137
0.0238431	0.00122384	0.00179114	0.00426069	0.00538977	0.00452985	0.00926081		0.0129113	2.07659e-05	8.86219e-06	2.43322e-05	6.00173e-06	0	1.19947e-05		0.0859516	-2.50219e-06	1.80588e-06	-6.95543e-06	1.24876e-06	4.24081e-06	-5.01536e-07		0.158993	3.93e-06	2.91e-06	1.61e-05	1.04e-05	2.52e-06	4.14e-06		0.184348	8.85e-06	8.63e-06	-6.39e-07	3.71e-06	-6.31e-07	1.78e-06		0.0689613	0.001358	0.00700224	0.000420758	0.00657794	0.00470431	0.000689596		0.134813	0.00013
0.0240757	0.00148629	0.00233745	0.00591713	0.00710894	0.00592495	0.0130681		0.013144	9.85407e-06	1.56203e-05	4.99659e-05	2.58805e-05	1.04001e-05	0		0.0861842	-2.432e-06	-4.84963e-06	-4.02544e-06	4.20524e-07	-3.00183e-06	-3.26583e-06		0.159226	4.86e-06	1.01e-05	1.04e-05	1.62e-05	7.46e-06	9.31e-07		0.184581	1.04e-05	1.19e-05	6.55e-06	8.34e-06	2.9e-07	2.96e-06		0.0691939	0.00297	0.00711838	0.000651591	0.00649707	0.00492181	0.00121527		0.135045	0.000116
0.0243084	0.00195524	0.00282204	0.0081634	0.00915362	0.00753256	0.0183342		0.0133766	6.97815e-06	1.08974e-05	5.68835e-05	6.56923e-06	2.06782e-05	0		0.0864168	-1.10747e-05	-5.63451e-06	-4.46973e-06	-6.3913e-07	-2.54812e-06	2.09974e-06		0.159458	-2.42e-06	7.52e-06	9.34e-06	1.65e-05	9.22e-06	3.53e-06		0.184813	7.46e-06	1.29e-05	1.22e-05	5.4e-06	4.34e-06	7.57e-06		0.0694265	0.004932	0.00623427	0.000912832	0.00634516	0.00482276	0.00183233		0.135278	0.000116
0.024541	0.00232677	0.00338845	0.0107893	0.011434	0.00967684	0.0252807		0.0136092	1.86532e-05	3.85389e-05	3.98589e-05	0	4.08244e-05	2.0613e-05		0.0866494	-7.5577e-06	-7.88568e-06	-1.18874e-05	-3.04774e-06	-4.35708e-06	-1.24183e-06		0.159691	2.67e-06	9.59e-06	2.1e-06	8.05e-06	1.37e-05	3.5e-06		0.185046	9.25e-06	9.23e-06	1.18e-05	1.16e-05	1.13e-05	4.39e-06		0.0696591	0.005727	0.00418677	0.00124209	0.00499542	0.00361704	0.00220912		0.135511	0.000103
0.0247736	0.00255965	0.00413437	0.0141103	0.014477	0.0123144	0.0339351		0.0138419	2.24401e-05	3.40567e-05	4.80004e-05	1.19302e-05	1.61585e-05	4.0418e-05		0.086882	-1.87657e-06	-4.83525e-06	-4.2328e-06	-9.20384e-06	-2.02827e-06	3.22931e-06		0.159923	2.33e-06	9.26e-06	4.31e-06	1.05e-05	6.27e-06	9.6e-06		0.185279	1.13e-05	1.69e-05	6.52e-06	-2.48e-06	1.01e-06	9.78e-06		0.0698917	0.004636	0.00234274	0.001346	0.00300355	0.00206698	0.0021042		0.135743	9.9e-05
0.0250062	0.00318116	0.00498627	0.0182115	0.0180879	0.0150092	0.04399		0.0140745	0	2.74925e-05	4.35358e-05	9.77141e-06	3.50465e-06	1.99901e-06		0.0871147	2.73214e-06	-5.56062e-06	5.37399e-08	-6.05988e-06	1.79653e-06	2.11164e-06		0.160156	9.77e-06	4.2e-06	9.26e-06	1.08e-05	6.18e-06	9.9e-06		0.185511	1.24e-05	1.01e-05	3.87e-06	6.61e-06	5.09e-06	3.81e-06		0.0701242	0.002796	0.00140474	0.00107102	0.00163077	0.00113665	0.0015343		0.135976	9.4e-05
0.0252388	0.00355227	0.00578489	0.0235092	0.0221193	0.0186881	0.054641		0.0143071	6.71494e-06	2.43425e-05	1.43491e-06	1.89556e-05	7.98075e-06	1.0159e-05		0.0873473	1.51867e-06	1.76599e-06	-1.11859e-05	-1.22501e-05	-9.52803e-06	3.99553e-06		0.160389	-8.38e-07	1.73e-06	5.09e-06	1.38e-05	1.18e-05	2.91e-06		0.185744	1.8e-05	7.06e-06	9.76e-06	1.2e-05	8.95e-06	6.7e-06		0.0703568	0.001589	0.000959729	0.000774312	0.0010347	0.000833435	0.000989381		0.136209	9.7e-05
0.0254714	0.00415114	0.00682304	0.0295617	0.0270044	0.022805	0.0652159		0.0145398	2.15208e-05	1.55132e-05	4.88073e-05	2.39938e-05	1.06919e-05	0		0.0875799	-1.05636e-06	-8.12504e-06	-3.79138e-06	-6.06491e-06	-5.42068e-06	3.5896e-06		0.160621	3.5e-06	9.36e-06	1e-05	1.15e-05	5.83e-06	2.28e-06		0.185976	1.02e-05	1.26e-05	8.97e-06	7.96e-06	1.11e-05	1.1e-05		0.0705894	0.001215	0.000725818	0.000568135	0.000912265	0.000685681	0.000737616		0.136441	0.000107
0.0257041	0.00481028	0.00831279	0.036271	0.0319508	0.0272307	0.0756347		0.0147724	2.86306e-05	1.54901e-05	1.54216e-05	0	0	2.02793e-05		0.0878125	7.49124e-06	-6.606e-06	1.97379e-06	2.5087e-06	5.62631e-06	5.93675e-06		0.160854	9.11e-06	9.71e-06	9.82e-06	2.14e-06	1.06e-06	8.05e-06		0.186209	9.81e-06	7.02e-06	4.14e-06	4.84e-06	6.83e-06	9.31e-06		0.070822	0.000953	0.000610442	0.000484935	0.000893093	0.000621642	0.000648295		0.136674	0.000116
0.0259367	0.0058776	0.00979733	0.0432001	0.0373762	0.032236	0.084353		0.0150051	3.56434e-06	3.67966e-05	5.14436e-05	7.03461e-06	4.35865e-06	1.35007e-05		0.0880451	2.90506e-06	-4.26327e-06	2.6474e-06	-3.40392e-06	2.97001e-07	4.53649e-06		0.161087	6.32e-07	8.88e-06	2.39e-06	7.67e-06	7.92e-07	5.57e-06		0.186442	1.78e-05	5.46e-06	9.16e-06	7.93e-06	1.42e-05	1.41e-05		0.0710546	0.000612	0.000527856	0.000412513	0.000726286	0.000558694	0.000516898		0.136907	0.000125
0.0261693	0.00676053	0.0116252	0.0497381	0.042114	0.0371318	0.0907992		0.0152377	6.917e-06	1.46041e-05	1.87847e-05	2.31119e-06	2.29127e-06	0		0.0882777	2.93514e-06	-2.42759e-06	4.79394e-06	3.65228e-06	-4.13114e-06	1.16376e-05		0.161319	9.21e-06	1.72e-06	-1.3e-06	9.19e-06	7.57e-06	6.24e-07		0.186674	1.73e-05	5.39e-06	1.21e-05	1.9e-05	1.29e-05	1.98e-05		0.0712872	0.000317	0.000430708	0.000334181	0.000550381	0.000433947	0.000366902		0.137139	0.000128
0.0264019	0.00856367	0.0145937	0.0572879	0.0471208	0.0427582	0.0974991		0.0154703	3.17926e-05	2.15203e-05	2.78977e-05	7.20481e-06	9.99292e-06	0		0.0885104	1.08409e-05	-4.49119e-06	4.73842e-06	-1.21386e-06	-2.55348e-06	1.23273e-05		0.161552	9.45e-06	7.33e-06	7.89e-06	3.46e-06	1.09e-05	6.64e-06		0.186907	1.2e-05	5.6e-06	2.68e-06	5.43e-06	8.38e-06	8.25e-06		0.0715197	0.000224	0.000429355	0.00024837	0.000393553	0.000323403	0.000271517		0.137372	0.000136
0.0266345	0.0104398	0.0174519	0.0639879	0.0508806	0.0470397	0.101805		0.015703	2.3121e-06	2.91225e-05	4.35604e-05	2.79039e-06	2.08954e-06	9.8039e-07		0.088743	6.92045e-06	-1.1677e-06	1.42557e-05	2.63869e-06	-2.69754e-06	1.07336e-05		0.161784	1.14e-05	5.88e-06	7.91e-06	9.94e-06	1.21e-05	5.16e-06		0.18714	1.07e-05	1.35e-05	1.09e-05	9.7e-06	1.12e-05	9.07e-06		0.0717523	0.000202	0.000421938	0.000285068	0.000367065	0.000328758	0.00020827		0.137604	0.00016
0.0268671	0.0126148	0.0212634	0.0689696	0.0523471	0.0497855	0.102732		0.0159356	2.74325e-05	1.17807e-05	3.37635e-05	0	1.25922e-05	7.51981e-06		0.0889756	9.32121e-06	3.14511e-06	1.25181e-05	-1.63921e-06	-5.1607e-06	1.2054e-05		0.162017	1.27e-05	6.64e-06	1.64e-05	8.37e-06	7.09e-06	7.89e-06		0.187372	1.17e-05	1.09e-05	1.16e-05	6.2e-06	1.08e-05	1.08e-05		0.0719849	0.000181	0.00038891	0.000242421	0.000334401	0.00031235	0.0001955		0.137837	0.000153
0.0270998	0.0158585	0.025729	0.0727977	0.0538575	0.0525263	0.101124		0.0161682	1.94789e-05	1.25194e-05	3.43992e-05	5.51587e-06	2.83218e-05	1.46142e-05		0.0892082	1.14319e-05	9.421e-06	5.54195e-06	3.43287e-06	8.6335e-07	1.37134e-05		0.16225	1.16e-05	1e-05	1.18e-05	7.7e-06	8.87e-06	1.48e-05		0.187605	1.7e-05	1.78e-05	7.62e-06	9.76e-06	4.54e-06	6.55e-06		0.0722175	0.000172	0.000339724	0.000202443	0.000383902	0.000261628	0.000193472		0.13807	0.000194
0.0273324	0.019409	0.0296169	0.0735564	0.0531401	0.0526744	0.0974828		0.0164009	8.10228e-07	2.47967e-05	1.94963e-05	1.92977e-05	1.67985e-05	1.50826e-05		0.0894408	1.62534e-05	1.20594e-05	1.34309e-05	-1.83224e-06	1.19418e-06	1.09805e-05		0.162482	2.05e-05	1.18e-05	7.46e-06	4.96e-06	7.24e-06	9.58e-06		0.187837	1.26e-05	1.95e-05	1.79e-05	8.81e-06	8.85e-06	6.98e-06		0.0724501	0.00016	0.000327813	0.000181937	0.000382404	0.000284308	0.000191675		0.138302	0.000311
0.027565	0.0259112	0.0358229	0.0723731	0.0510262	0.0517531	0.0893405		0.0166335	5.74946e-06	1.02901e-05	3.94702e-05	2.11596e-05	4.05084e-07	0		0.0896734	2.35937e-05	7.97901e-06	1.2296e-05	9.94284e-06	4.66205e-06	2.73623e-05		0.162715	1.08e-05	1.88e-06	8.07e-07	9.83e-06	1.45e-05	1.71e-05		0.18807	1.8e-05	1.84e-05	7.73e-06	1.78e-05	1.15e-05	1.48e-05		0.0726827	0.000129	0.000281576	0.000203669	0.000327883	0.000296726	0.000195749		0.138535	0.000568
0.0277976	0.0344243	0.042137	0.0697127	0.0479687	0.049949	0.0803082		0.0168661	1.86566e-05	8.30853e-06	2.77505e-05	3.43025e-05	9.05729e-07	5.46246e-06		0.0899061	2.91589e-05	8.63122e-06	9.97065e-06	1.1485e-05	3.14474e-06	2.81869e-05		0.162947	1.62e-05	1.51e-06	8.96e-06	5.82e-06	1.57e-05	2.05e-05		0.188303	7.89e-06	1.32e-05	3.74e-06	1.44e-05	1.34e-05	1.45e-05		0.0729153	0.000115	0.000218105	0.000156907	0.000348066	0.000296068	0.00018822		0.138768	0.000985
0.0280302	0.046078	0.0493202	0.0640329	0.044142	0.046823	0.0693136		0.0170988	8.10371e-06	2.44763e-05	4.60762e-05	6.79367e-07	1.50154e-05	1.00729e-05		0.0901387	2.93727e-05	6.61781e-06	3.04512e-06	9.41997e-06	1.27232e-06	1.90891e-05		0.16318	1.21e-05	7.22e-06	1.15e-05	1.25e-05	1.25e-05	1.66e-05		0.188535	2.82e-06	1.42e-05	3.71e-06	7.62e-06	7.99e-06	7.12e-06		0.0731478	0.000137	0.000235512	0.000130496	0.00030239	0.000244037	0.000166104		0.139	0.00127
0.0282628	0.0615979	0.0565738	0.0587481	0.0399281	0.042985	0.0579409		0.0173314	1.55097e-05	2.00326e-05	1.56623e-05	1.68682e-05	0	2.05704e-05		0.0903713	2.99338e-05	1.12429e-05	8.58574e-06	1.11996e-05	6.33063e-06	2.6274e-05		0.163413	1.75e-05	1.5e-05	1.36e-05	1.59e-05	1.87e-05	1.29e-05		0.188768	2.02e-06	1.68e-05	3.11e-06	9.96e-06	6.52e-06	3.1e-06		0.0733804	0.000149	0.000221037	0.000129412	0.000329497	0.000240755	0.000165053		0.139233	0.001255
0.0284954	0.0808982	0.0632504	0.051227	0.0352319	0.0388382	0.0473527		0.0175641	2.45657e-05	2.022e-05	3.1305e-05	6.56612e-06	1.28585e-05	1.96798e-05		0.0906039	2.97272e-05	1.3102e-05	9.50712e-06	8.81347e-06	7.18805e-06	2.78852e-05		0.163645	1.74e-05	9.3e-06	1.74e-05	1.87e-05	1.96e-05	1.25e-05		0.189	2.26e-06	1.05e-05	5e-06	1.15e-05	-1.9e-06	5.54e-06		0.073613	0.000153	0.000235722	0.000199018	0.000346375	0.00027892	0.000187261		0.139466	0.00088
0.0287281	0.103932	0.0695871	0.0441029	0.0310195	0.0344772	0.037595		0.0177967	1.70816e-05	1.60116e-05	3.44066e-05	1.7279e-05	0	3.35253e-05		0.0908365	3.87971e-05	1.73038e-05	1.23374e-05	9.03101e-06	1.87316e-05	3.11862e-05		0.163878	1.27e-05	1.5e-05	1.57e-05	2.08e-05	1.21e-05	1.4e-05		0.189233	6.58e-06	8.82e-06	6.45e-06	4e-06	5.98e-07	1.96e-06		0.0738456	0.000167	0.000296599	0.000203566	0.000380951	0.000318394	0.000164622		0.139698	0.000617
0.0289607	0.127736	0.0749446	0.0363532	0.0268177	0.0294956	0.0290938		0.0180293	3.53144e-05	7.04603e-06	4.68253e-05	5.41687e-06	1.3487e-05	5.3937e-06		0.0910691	5.23945e-05	1.20024e-05	1.4809e-05	7.34713e-06	2.00351e-05	3.94167e-05		0.164111	1.7e-05	1.71e-05	2.15e-05	2.18e-05	2.09e-05	1.7e-05		0.189466	-5.64e-07	3.18e-06	-1.73e-06	6.82e-06	8.7e-06	3.51e-06		0.0740782	0.000155	0.000257555	0.000212704	0.000399235	0.000338474	0.000211123		0.139931	0.000607
0.0291933	0.14824	0.0788793	0.0295555	0.022939	0.0252874	0.0223321		0.018262	1.78331e-05	3.27373e-05	5.28324e-05	6.54275e-06	1.4301e-05	2.52052e-05		0.0913017	5.35166e-05	6.14181e-06	2.04401e-05	1.44913e-05	1.60796e-05	3.58891e-05		0.164343	2.27e-05	1.53e-05	1.27e-05	2.11e-05	1.2e-05	1.59e-05		0.189698	3.11e-06	6.5e-06	-1.71e-06	5.49e-06	8.03e-06	8.58e-06		0.0743108	0.000168	0.000229228	0.000203404	0.000454387	0.000350874	0.000216105		0.140163	0.000672
0.0294259	0.162701	0.0806831	0.0237988	0.0192669	0.0216525	0.0169772		0.0184946	4.50648e-05	1.78078e-05	4.05094e-05	1.20726e-05	2.4447e-05	2.01846e-05		0.0915344	5.35407e-05	2.50692e-06	1.90629e-05	2.48726e-05	1.36047e-05	2.73082e-05		0.164576	1.63e-05	1.71e-05	1.29e-05	2.27e-05	1.13e-05	2.05e-05		0.189931	2.87e-06	1.07e-05	1.09e-05	2.54e-06	1.02e-05	6.78e-06										0.140396	0.000574
0.0296585	0.166993	0.0805111	0.018712	0.0159266	0.01811	0.0131493		0.0187272	3.64644e-05	1.4606e-05	4.13304e-05	1.23425e-05	2.3537e-05	2.14611e-05		0.091767	5.98637e-05	4.41606e-06	2.42423e-05	1.73439e-05	1.97282e-05	3.11702e-05		0.164808	2.62e-05	1.52e-05	1.04e-05	2.17e-05	2.02e-05	1.72e-05		0.190164	3.98e-06	1.13e-05	1.01e-05	1.1e-05	5.55e-06	5.23e-06										0.140629	0.000373
0.0298911	0.160419	0.07846	0.0148392	0.0131287	0.0149136	0.0102086		0.0189599	3.44659e-05	1.64856e-05	5.90043e-05	5.31337e-06	9.63999e-06	2.14935e-05		0.0919996	5.90489e-05	7.29356e-06	1.80317e-05	1.02493e-05	1.7317e-05	3.33897e-05		0.165041	2.62e-05	1.79e-05	1.03e-05	2.8e-05	2.68e-05	2.33e-05		0.190396	7.61e-06	1.64e-05	3.43e-06	1.99e-05	4.25e-06	7.94e-06										0.140861	0.000189
0.0301238	0.145153	0.0745592	0.011554	0.0109075	0.0124143	0.00797174		0.0191925	6.22013e-05	2.31333e-05	3.49981e-05	1.88442e-05	0	5.802e-05		0.0922322	6.15674e-05	1.15357e-05	1.67903e-05	1.53909e-05	1.32338e-05	3.53097e-05		0.165274	2.01e-05	2.59e-05	1.38e-05	3.26e-05	3.24e-05	2.47e-05		0.190629	8.94e-06	1.62e-05	1.2e-05	1.5e-05	2.01e-05	2.7e-06										0.141094	0.000115
0.0303564	0.124292	0.0689667	0.00932639	0.00887323	0.0103166	0.00629939		0.0194251	6.47597e-05	3.01834e-05	7.58348e-05	2.19041e-05	2.05573e-05	5.25724e-05		0.0924648	7.1235e-05	1.47891e-05	1.32019e-05	8.45656e-06	8.90822e-06	3.46366e-05		0.165506	1.71e-05	2.39e-05	1.93e-05	3.17e-05	3.44e-05	2.35e-05		0.190861	8.34e-06	1.31e-05	1.99e-06	7.66e-06	2.25e-05	7.84e-06										0.141327	8.6e-05
0.030589	0.101196	0.0624589	0.00746649	0.00727337	0.00802035	0.0052438		0.0196578	6.9955e-05	3.10945e-05	6.94725e-05	0	2.06927e-05	6.62489e-05		0.0926974	6.73432e-05	1.15591e-05	2.66039e-05	1.11115e-05	2.04054e-05	3.79518e-05		0.165739	3.03e-05	2.88e-05	2.12e-05	3.62e-05	3.06e-05	2.14e-05		0.191094	4.43e-06	8.93e-06	1.51e-05	7.1e-06	1.67e-05	1.26e-05										0.141559	9.4e-05
0.0308216	0.0794154	0.0557579	0.00592668	0.00591966	0.00661781	0.00428748		0.0198904	6.43063e-05	2.26724e-05	7.10281e-05	1.58023e-05	2.1242e-05	6.65633e-05		0.0929301	8.38978e-05	1.7428e-05	2.32121e-05	1.33426e-05	1.60433e-05	3.26806e-05		0.165971	2.88e-05	3.3e-05	1.78e-05	3.93e-05	3.29e-05	2.2e-05		0.191327	6.9e-06	1.49e-05	1.6e-05	1.09e-05	1.15e-05	9.73e-06										0.141792	7.7e-05
0.0310542	0.060917	0.0487177	0.00503714	0.00480005	0.00543778	0.00358519		0.0201231	8.44625e-05	2.80303e-05	8.35476e-05	8.60763e-06	1.40464e-05	7.54167e-05		0.0931627	7.42564e-05	2.18891e-05	2.31292e-05	1.46357e-05	9.56291e-06	4.2594e-05		0.166204	2.96e-05	3.85e-05	2.07e-05	3.96e-05	4.42e-05	1.67e-05		0.191559	7.26e-06	1.57e-05	1.99e-05	1.22e-05	1.87e-05	4.23e-06										0.142025	8.7e-05
0.0312868	0.0466194	0.0417357	0.00426055	0.00386046	0.00440859	0.00293103		0.0203557	0.000119012	5.15251e-05	8.04851e-05	2.57695e-06	2.48167e-05	8.49802e-05		0.0933953	7.21486e-05	3.94629e-06	2.31601e-05	1.59455e-05	1.64301e-05	4.11308e-05		0.166437	2.89e-05	4.93e-05	2.63e-05	4.73e-05	4.12e-05	3.32e-05		0.191792	6.31e-06	1.75e-05	1.56e-05	1.69e-05	2.05e-05	7.31e-06
0.0315195	0.0353825	0.0350752	0.0034145	0.00316132	0.00342539	0.00237156		0.0205883	0.000154827	3.69178e-05	9.79145e-05	1.34433e-05	9.21305e-06	9.19126e-05		0.0936279	6.92712e-05	9.98003e-06	1.45681e-05	1.47025e-05	6.83596e-06	3.6643e-05		0.166669	3.69e-05	5.79e-05	2.92e-05	5.25e-05	5.09e-05	3e-05		0.192024	7.92e-06	1.62e-05	1.26e-05	2.53e-05	2.19e-05	1.75e-05
0.0317521	0.0274552	0.0294438	0.00286565	0.00253221	0.00257838	0.00198633		0.020821	0.000153574	3.12475e-05	0.000116605	3.40506e-05	2.78214e-05	0.000108686		0.0938605	6.91915e-05	1.50465e-05	2.04565e-05	2.03385e-05	1.2452e-05	4.63725e-05		0.166902	3.15e-05	6.32e-05	2.63e-05	5.6e-05	5.44e-05	4.03e-05		0.192257	1.29e-05	2.29e-05	6.6e-06	3.22e-05	2.48e-05	9.88e-06
0.0319847	0.0213639	0.0245908	0.00239975	0.00203645	0.00216141	0.00174675		0.0210536	0.000158219	3.61841e-05	7.93321e-05	3.44079e-05	2.85967e-05	0.000117976		0.0940931	6.70959e-05	1.28459e-05	2.12518e-05	1.74282e-05	1.22765e-05	2.94363e-05		0.167135	3.77e-05	7.34e-05	2.81e-05	7.07e-05	6.09e-05	3.81e-05		0.19249	1.55e-05	2.92e-05	1.74e-05	3.54e-05	2.78e-05	1.93e-05
0.0322173	0.0169381	0.0201532	0.00204027	0.00162341	0.0018907	0.00155713		0.0212862	0.000186129	3.48016e-05	9.23732e-05	2.26732e-05	1.77491e-05	0.000135326		0.0943258	6.53363e-05	9.83543e-06	2.88068e-05	2.39318e-05	1.07028e-05	2.96912e-05		0.167367	4.44e-05	7.57e-05	3.06e-05	6.52e-05	6.03e-05	3.59e-05		0.192722	2.02e-05	3.23e-05	1.86e-05	3.41e-05	3.04e-05	1.54e-05
0.0324499	0.0136663	0.016489	0.0015295	0.00120618	0.00136503	0.00110421		0.0215189	0.000225284	3.28021e-05	0.000118626	2.04235e-05	2.56954e-05	0.000140888		0.0945584	5.7409e-05	1.09766e-05	1.91461e-05	1.57341e-05	1.21359e-05	3.75858e-05		0.1676	4.7e-05	9.39e-05	3.34e-05	7.51e-05	6.44e-05	4.6e-05		0.192955	1.97e-05	3.56e-05	1.68e-05	3.44e-05	3.7e-05	2.09e-05
0.0326825	0.0111527	0.0131282	0.00147483	0.00116005	0.00118437	0.00106473		0.0217515	0.000246798	5.04225e-05	8.91754e-05	3.30349e-05	3.89328e-05	0.000143501		0.094791	5.3487e-05	1.17071e-05	1.37873e-05	8.55376e-06	1.39894e-05	2.88195e-05		0.167832	4.77e-05	9.93e-05	3.89e-05	8.34e-05	7.47e-05	4.01e-05		0.193188	3.27e-05	4.02e-05	2.28e-05	3.82e-05	3.99e-05	2.45e-05
0.0329152	0.00937285	0.010908	0.00145195	0.000940167	0.00111055	0.0011164		0.0219841	0.000245408	4.47148e-05	0.000110631	3.28612e-05	3.32131e-05	0.000154363		0.0950236	4.73818e-05	1.49584e-05	1.9905e-05	1.87213e-05	1.41462e-05	2.1591e-05		0.168065	5.25e-05	0.000112	4.87e-05	8.44e-05	7.79e-05	4.11e-05		0.19342	3.11e-05	5.3e-05	1.97e-05	4.32e-05	4.75e-05	2.17e-05
0.0331478	0.00800488	0.0090343	0.00140673	0.000789368	0.000839684	0.000987166		0.0222168	0.000263242	4.7734e-05	0.000130758	3.87565e-05	3.68935e-05	0.000168689		0.0952562	3.88904e-05	1.58735e-05	7.64614e-06	1.81638e-05	1.85556e-05	2.69037e-05		0.168298	4.93e-05	0.000118	4.61e-05	8.51e-05	8.23e-05	4.5e-05		0.193653	2.16e-05	6.01e-05	2.68e-05	4.74e-05	5.16e-05	2.14e-05
0.0333804	0.00661196	0.00716851	0.00103498	0.000695581	0.000773312	0.000853582		0.0224494	0.000322647	3.92922e-05	0.000127223	3.39148e-05	3.86738e-05	0.000154967		0.0954888	4.37758e-05	2.04418e-05	1.5156e-05	2.009e-05	1.66553e-05	2.64485e-05		0.16853	5.45e-05	0.00011	4.75e-05	8.81e-05	8.06e-05	4.3e-05		0.193885	2.7e-05	6.78e-05	1.93e-05	5.73e-05	4.91e-05	2.05e-05
0.033613	0.00574872	0.00585556	0.00086614	0.000604812	0.000741284	0.000639692		0.0226821	0.000341747	4.64933e-05	0.000139689	4.46162e-05	2.82562e-05	0.000169667		0.0957214	3.71967e-05	1.63362e-05	9.50918e-06	9.41327e-06	9.56077e-06	2.53045e-05		0.168763	5.72e-05	0.000107	4.71e-05	9e-05	8.07e-05	4.57e-05		0.194118	2.99e-05	6.98e-05	2.77e-05	5.92e-05	5.53e-05	2.66e-05
0.0338456	0.00466581	0.00457311	0.000859032	0.000536697	0.000574402	0.000683687		0.0229147	0.000348139	5.94673e-05	0.000117893	4.95335e-05	2.73185e-05	0.000205312		0.0959541	2.66325e-05	9.12517e-06	1.73761e-05	1.39635e-05	1.47343e-05	1.43282e-05		0.168995	5.09e-05	0.000104	4.39e-05	8.45e-05	7.79e-05	4.97e-05		0.194351	2.97e-05	7.57e-05	2.8e-05	6.31e-05	5.83e-05	4.16e-05
0.0340782	0.0040854	0.00381744	0.00122288	0.000633837	0.000621175	0.000723942		0.0231473	0.00036561	5.36993e-05	0.000121719	5.15278e-05	2.64618e-05	0.000180973		0.0961867	2.51475e-05	5.82335e-06	1.50983e-05	1.80587e-05	1.83651e-05	1.71073e-05		0.169228	5.56e-05	0.000107	3.89e-05	8.89e-05	7.91e-05	4.67e-05		0.194583	3.37e-05	8.73e-05	2.51e-05	6.13e-05	6.1e-05	2.39e-05
0.0343108	0.00336489	0.00300721	0.000889506	0.000672474	0.000749101	0.000610345		0.02338	0.000385221	7.04532e-05	0.00013696	5.52591e-05	7.37812e-05	0.000202847		0.0964193	2.04575e-05	1.35354e-05	1.03658e-05	1.20928e-05	1.1029e-05	1.34213e-05		0.169461	5.76e-05	0.000107	4.69e-05	8.38e-05	7.77e-05	4.21e-05		0.194816	3.94e-05	8.38e-05	3.31e-05	6.72e-05	6.6e-05	3.16e-05
0.0345435	0.00285704	0.0024624	0.000851895	0.000674002	0.000703708	0.000688969		0.0236126	0.000393385	7.02e-05	0.00011567	5.86014e-05	4.53575e-05	0.000193429		0.0966519	1.17261e-05	1.55576e-05	8.0396e-06	1.80054e-05	5.67093e-06	1.14954e-05		0.169693	5.78e-05	0.000103	4.04e-05	8.32e-05	7.1e-05	4.99e-05		0.195048	3.59e-05	9.21e-05	3.25e-05	6.66e-05	6.56e-05	4.62e-05
0.0347761	0.0024797	0.00183248	0.00091019	0.000756326	0.000790273	0.000591266		0.0238452	0.00039134	6.84727e-05	0.000116961	5.47417e-05	6.73539e-05	0.000198105		0.0968845	9.3585e-06	1.69947e-05	-7.13939e-07	1.23103e-05	1.81325e-05	9.13964e-06		0.169926	5e-05	9.57e-05	4.34e-05	7.65e-05	7.23e-05	5.1e-05		0.195281	3.49e-05	8.68e-05	3.34e-05	7.17e-05	7.26e-05	3.96e-05
0.0350087	0.00216737	0.00161302	0.00086764	0.000759623	0.000899819	0.00057201		0.0240779	0.000405749	7.45174e-05	0.00012567	6.23621e-05	5.10212e-05	0.000202865		0.0971171	1.13814e-05	7.13366e-06	3.31714e-06	1.21377e-05	1.04117e-05	1.09228e-05		0.170159	4.73e-05	9.34e-05	3.89e-05	7.73e-05	7.31e-05	5.02e-05		0.195514	4.7e-05	8.36e-05	3.64e-05	7.83e-05	7.64e-05	4.91e-05
0.0352413	0.00186568	0.00157069	0.000788454	0.000819804	0.00099188	0.000679793		0.0243105	0.000389955	7.3214e-05	0.000136709	6.51044e-05	6.75136e-05	0.000197153		0.0973498	1.15226e-05	6.48322e-06	2.99361e-06	1.02195e-05	1.13731e-05	1.913e-05		0.170391	4.33e-05	7.66e-05	2.94e-05	7.87e-05	7.03e-05	4.28e-05		0.195746	4.53e-05	8.18e-05	2.28e-05	7.75e-05	7.67e-05	4.03e-05
0.0354739	0.00147107	0.00129959	0.000762003	0.0010877	0.00109811	0.000656274		0.0245431	0.000372081	6.87875e-05	0.000130694	7.99647e-05	7.29719e-05	0.000188343		0.0975824	9.77485e-06	1.16815e-05	4.53018e-06	7.53991e-06	9.99726e-06	5.11682e-06		0.170624	4.73e-05	6.55e-05	3.19e-05	6.74e-05	5.95e-05	4.59e-05		0.195979	4.53e-05	8.55e-05	2.99e-05	7.06e-05	7.22e-05	3.6e-05
0.0357065	0.00129641	0.00126621	0.000886939	0.00130639	0.00120829	0.000793854		0.0247758	0.000352402	6.976e-05	0.000145559	8.4172e-05	8.20542e-05	0.000171796		0.097815	4.9028e-06	1.35141e-05	2.75375e-06	9.7581e-06	1.36157e-05	1.04087e-06		0.170856	5.18e-05	6.73e-05	3.79e-05	6.11e-05	5.11e-05	4.78e-05		0.196212	4.45e-05	8.06e-05	4.23e-05	7.19e-05	7.46e-05	3.82e-05
0.0359392	0.00123335	0.00101676	0.0010339	0.00139066	0.00142288	0.000764119		0.0250084	0.000330879	7.58304e-05	0.00013555	9.94943e-05	8.45686e-05	0.000168772		0.0980476	1.08672e-05	9.7852e-06	5.85605e-06	1.01718e-05	1.25539e-05	4.64261e-06		0.171089	4.1e-05	6.34e-05	4.12e-05	5.54e-05	4.78e-05	4.69e-05		0.196444	3.64e-05	7.98e-05	3.2e-05	7.29e-05	7.44e-05	4.52e-05
0.0361718	0.000914649	0.00109513	0.00101419	0.0015033	0.00146334	0.000869726		0.0252411	0.000301368	8.67277e-05	0.000109825	8.89627e-05	7.38229e-05	0.000163899		0.0982802	6.5454e-07	8.25385e-06	1.0531e-05	7.41477e-06	6.81638e-07	-5.53496e-06		0.171322	3.75e-05	5.7e-05	2.81e-05	5.63e-05	4.76e-05	4.6e-05		0.196677	3.9e-05	7.81e-05	3.33e-05	8.23e-05	6.07e-05	4.56e-05
0.0364044	0.000958607	0.00122068	0.000840726	0.00163591	0.00151109	0.00102025		0.0254737	0.000277537	7.5729e-05	0.000137484	7.9506e-05	7.02113e-05	0.0001619		0.0985128	3.08537e-06	1.2083e-05	7.41633e-06	3.89312e-06	-4.5403e-08	-2.41441e-06		0.171554	3.93e-05	4.89e-05	3.03e-05	5.98e-05	5.01e-05	4.28e-05		0.196909	4.13e-05	7.57e-05	4.05e-05	6.8e-05	6.38e-05	3.65e-05
0.036637	0.000902891	0.00121668	0.00102924	0.00168742	0.00185155	0.00107923		0.0257063	0.000253814	8.75201e-05	0.000110242	8.53163e-05	8.47356e-05	0.000169005		0.0987455	-2.38085e-06	1.60156e-05	-6.77452e-07	1.94032e-08	6.01904e-06	1.2324e-07		0.171787	3.81e-05	4.33e-05	2.98e-05	5.41e-05	4.81e-05	4.34e-05		0.197142	4.51e-05	6.93e-05	4.63e-05	5.79e-05	5.98e-05	3.16e-05
0.0368696	0.000733044	0.00118301	0.0010565	0.00176497	0.00187088	0.00123958		0.025939	0.000232317	0.000101443	0.000103402	0.000113758	7.8393e-05	0.000170408		0.0989781	5.39136e-06	8.05617e-06	-1.15031e-06	2.23419e-06	6.66379e-06	3.81583e-07		0.172019	4.75e-05	4.14e-05	3.43e-05	4.29e-05	4.63e-05	3.98e-05		0.197375	3.49e-05	5.98e-05	4.23e-05	6.1e-05	4.7e-05	4.48e-05
0.0371022	0.000553904	0.00132569	0.00128832	0.00194028	0.00192003	0.00122923		0.0261716	0.000240809	9.49593e-05	0.000100986	0.000112505	9.25623e-05	0.000136447		0.0992107	2.8484e-06	9.61446e-06	1.85828e-06	8.82158e-06	6.98646e-06	7.81297e-06		0.172252	3.31e-05	4.16e-05	2.91e-05	4.75e-05	3.81e-05	3.9e-05		0.197607	3.38e-05	5.8e-05	3.08e-05	5.59e-05	5.32e-05	3.61e-05
0.0373349	0.00059422	0.00155719	0.00148023	0.00212832	0.00212686	0.00120339		0.0264042	0.000210002	9.70632e-05	9.82972e-05	0.000105832	9.00227e-05	0.000138289		0.0994433	2.71514e-06	6.67936e-06	-4.13263e-06	2.88993e-06	5.24987e-06	4.4283e-06		0.172485	3.29e-05	2.68e-05	2.51e-05	4.56e-05	4.29e-05	3.3e-05		0.19784	3.91e-05	5.28e-05	2.23e-05	5.34e-05	5.53e-05	3.55e-05
0.0375675	0.000665911	0.00174972	0.00141631	0.00226865	0.00244751	0.00149602		0.0266369	0.000183952	0.000110981	9.57818e-05	9.69016e-05	9.3968e-05	0.000138838		0.0996759	-1.58156e-06	1.44905e-05	-1.14889e-05	6.0525e-06	6.44628e-07	1.77818e-06		0.172717	2.82e-05	2.59e-05	2.93e-05	3.87e-05	4.27e-05	2.93e-05		0.198072	2.82e-05	3.93e-05	2.11e-05	5.15e-05	4.02e-05	3.33e-05
0.0378001	0.000605119	0.00217346	0.00156572	0.0024336	0.00255848	0.00172871		0.0268695	0.000185766	0.000105198	8.20212e-05	0.000103536	8.85583e-05	0.000134822		0.0999085	-8.75393e-07	4.15188e-06	-4.19252e-06	-4.07006e-06	-3.46434e-06	4.21586e-07		0.17295	2.66e-05	2.48e-05	2.68e-05	3.59e-05	3.8e-05	3.22e-05		0.198305	2.92e-05	3.49e-05	2.91e-05	4.59e-05	3.61e-05	2.98e-05
0.0380327	0.000579507	0.00234108	0.00186438	0.00260754	0.00255843	0.00194823		0.0271022	0.000163476	0.000102338	5.97316e-05	9.92522e-05	8.83287e-05	0.000123373		0.100141	-1.80222e-06	-5.31967e-06	3.31826e-06	1.41515e-05	-2.57027e-07	-5.15907e-06		0.173183	2.56e-05	1.94e-05	2.1e-05	3.48e-05	3.29e-05	3.35e-05		0.198538	3.57e-05	2.55e-05	2.36e-05	4.33e-05	3.45e-05	3.99e-05
0.0382653	0.000595784	0.00251371	0.00202045	0.00298281	0.00273766	0.00199466		0.0273348	0.000138499	0.000123812	8.6525e-05	0.000101089	0.000104128	0.000124337		0.100374	-5.9948e-06	-2.18136e-07	5.94496e-06	2.81448e-06	-2.50734e-06	-8.36779e-06		0.173415	3.19e-05	2.05e-05	2.33e-05	2.72e-05	2.21e-05	3.14e-05		0.19877	2.85e-05	2.64e-05	2.16e-05	4.06e-05	3.69e-05	2.66e-05
0.0384979	0.000514508	0.00266895	0.00189357	0.00322701	0.00307437	0.00223994		0.0275674	0.000124169	0.000115051	6.59812e-05	0.000113279	8.48714e-05	9.40671e-05		0.100606	-5.26196e-06	-4.45532e-07	-9.85263e-07	-2.87799e-06	-3.41365e-06	-3.09362e-06		0.173648	2.99e-05	2.04e-05	2.71e-05	2.16e-05	1.13e-05	3.66e-05		0.199003	1.95e-05	3.05e-05	2.19e-05	3.43e-05	2.85e-05	2.19e-05
0.0387305	0.000543068	0.00298632	0.00215985	0.00324727	0.00335046	0.00252793		0.0278001	0.000110699	0.000116249	3.01739e-05	0.00011625	0.00010327	7.40526e-05		0.100839	-4.64111e-06	4.33995e-06	5.27745e-06	3.10756e-06	5.35494e-06	4.35251e-07		0.17388	2.54e-05	1.62e-05	2.24e-05	2.6e-05	1.98e-05	2.72e-05		0.199236	2.29e-05	3.15e-05	2.75e-05	2.75e-05	2.22e-05	2.61e-05
0.0389632	0.000651651	0.00329041	0.00225037	0.00355087	0.00343945	0.00273112		0.0280327	0.000113407	9.4114e-05	6.20026e-05	7.96295e-05	8.98171e-05	9.1633e-05		0.101072	-6.48513e-06	-3.48078e-07	-3.3132e-06	-2.82383e-07	2.04607e-06	-7.0074e-06		0.174113	2.28e-05	1.06e-05	1.53e-05	2.66e-05	2.31e-05	2.69e-05		0.199468	2.7e-05	2.24e-05	1.19e-05	2.1e-05	2.93e-05	2.01e-05
0.0391958	0.000757557	0.00358167	0.00236601	0.00386609	0.00373062	0.0027437		0.0282653	9.83528e-05	0.000100634	5.80376e-05	0.000105154	7.97564e-05	0.000104483		0.101304	-1.09795e-05	5.14949e-07	1.6584e-06	1.85121e-06	1.71402e-06	-8.08651e-06		0.174346	2.08e-05	7.51e-06	1.99e-05	2.22e-05	2.41e-05	2.72e-05		0.199701	1.66e-05	1.8e-05	1.17e-05	2.26e-05	2.72e-05	3.03e-05
0.0394284	0.000846261	0.00376373	0.00252533	0.00442514	0.00402712	0.00311869		0.028498	8.74684e-05	9.15888e-05	6.16086e-05	0.000105303	7.05027e-05	7.03389e-05		0.101537	-6.91054e-06	1.40429e-06	-2.03153e-06	6.84456e-06	4.65348e-06	8.77405e-08		0.174578	1.73e-05	1.21e-05	2.26e-05	2.33e-05	1.9e-05	2.47e-05		0.199933	1.97e-05	1.32e-05	1.46e-05	2.9e-05	2.63e-05	2.85e-05
0.039661	0.000980736	0.00398087	0.00299774	0.00479572	0.00452746	0.00330571		0.0287306	6.96549e-05	7.9966e-05	6.58495e-05	8.58485e-05	7.36151e-05	4.79714e-05		0.101769	-1.99573e-06	-2.50394e-07	-8.8736e-06	7.19532e-06	2.8522e-06	-3.84102e-06		0.174811	1.16e-05	7.96e-06	1.15e-05	2.11e-05	1.48e-05	2.46e-05		0.200166	2.14e-05	2.26e-05	2.98e-05	2.63e-05	2.71e-05	2.38e-05
0.0398936	0.00102579	0.0042714	0.00314527	0.00521291	0.00491967	0.00371855		0.0289632	5.84404e-05	7.81722e-05	5.24003e-05	7.20998e-05	5.97074e-05	6.42078e-05		0.102002	2.25433e-07	3.84913e-06	7.1009e-07	3.04677e-06	1.64542e-06	8.67391e-07		0.175043	1.53e-05	6.98e-06	1.2e-05	1.82e-05	1.95e-05	2.01e-05		0.200399	2.42e-05	1e-05	3.11e-05	2.1e-05	1.37e-05	1.92e-05
0.0401262	0.00113017	0.00447226	0.00343343	0.00564026	0.00543344	0.00394307		0.0291959	5.57718e-05	8.14743e-05	4.62401e-05	5.40761e-05	6.67658e-05	3.84973e-05		0.102235	7.5575e-07	4.09466e-06	-1.46758e-05	-9.70521e-07	4.26022e-06	-5.74852e-06		0.175276	1.67e-05	5.58e-06	1.47e-05	1.58e-05	1.84e-05	1.93e-05		0.200631	1.21e-05	1.05e-05	2.25e-05	2.39e-05	1.41e-05	1.91e-05
0.0403589	0.00117684	0.00481444	0.00372435	0.00642433	0.00578892	0.00423582		0.0294285	4.12972e-05	8.11114e-05	4.55908e-05	5.79574e-05	5.61461e-05	6.78647e-05		0.102467	4.23793e-06	3.38433e-06	-5.23151e-06	-6.90999e-07	-2.16901e-06	-7.92076e-06		0.175509	1.73e-05	5.12e-06	1.31e-05	1.67e-05	1.6e-05	2.11e-05		0.200864	1.91e-05	1.73e-05	1.82e-05	2.04e-05	1.67e-05	2.8e-05
0.0405915	0.00149137	0.00511498	0.00416764	0.00735689	0.00667094	0.00461052		0.0296612	3.12854e-05	5.98573e-05	4.49054e-05	5.43667e-05	5.06655e-05	4.50741e-05		0.1027	-3.66526e-06	-2.0697e-06	-3.55889e-06	-5.08921e-06	-1.12601e-05	-2.87327e-06		0.175741	1.45e-05	6.83e-06	8.22e-06	1.37e-05	1.23e-05	2.06e-05		0.201096	1.1e-05	9.87e-06	2.33e-05	1.82e-05	1.14e-05	1.82e-05
0.0408241	0.00167093	0.00543168	0.00447602	0.00812115	0.006947	0.00475221		0.0298938	4.30086e-05	4.88912e-05	5.3083e-05	4.77441e-05	5.56098e-05	2.59796e-05		0.102933	-1.93891e-06	-3.14176e-06	-7.31094e-06	1.84764e-06	-9.45206e-06	-4.34141e-06		0.175974	1.09e-05	3.33e-06	1.38e-05	1.05e-05	6.37e-06	2.03e-05		0.201329	7.25e-06	9.74e-06	1.5e-05	2.13e-05	9.8e-06	1.19e-05
0.0410567	0.00179654	0.00554037	0.00455566	0.00892087	0.00772079	0.00518424		0.0301264	4.26437e-05	4.62781e-05	4.21915e-05	3.78724e-05	4.34921e-05	2.8447e-05		0.103165	-2.27666e-06	-2.17464e-06	-7.03948e-06	-2.48268e-06	2.12592e-06	-5.55674e-06		0.176207	8.36e-06	1.68e-06	6.92e-06	1.53e-05	3.98e-06	2.14e-05		0.201562	1.45e-05	8.97e-06	1.55e-05	1.59e-05	1.69e-05	1.99e-05
0.0412893	0.00202369	0.00591967	0.00532678	0.00992847	0.00864622	0.0056208		0.0303591	3.50538e-05	3.91598e-05	6.39319e-05	2.97647e-05	3.12275e-05	3.23065e-05		0.103398	1.46602e-07	5.69717e-06	1.46712e-06	-3.92737e-06	-2.47713e-06	-8.84453e-06		0.176439	1.01e-05	1.21e-06	1.1e-05	1.53e-05	1.11e-05	1.46e-05		0.201794	2.02e-05	7.29e-06	9.4e-06	1.26e-05	1.39e-05	1.3e-05
0.0415219	0.00235875	0.00617557	0.00601673	0.0111669	0.00959151	0.00623431		0.0305917	3.57078e-05	3.39535e-05	5.30982e-05	3.6781e-05	3.97848e-05	1.68929e-05		0.10363	-8.5051e-06	-4.94789e-06	-8.5599e-06	-6.04232e-06	-8.56061e-06	-7.11538e-06		0.176672	8.28e-06	5.6e-06	9.89e-06	7.93e-06	3.64e-06	1.36e-05		0.202027	1.27e-05	1.07e-05	9.06e-06	1.45e-05	1.67e-05	1e-05
0.0417546	0.00265355	0.00645181	0.00683576	0.0126432	0.0106982	0.00688313		0.0308243	1.92247e-05	3.23641e-05	6.41905e-05	3.63103e-05	1.74952e-05	8.7914e-06		0.103863	6.48479e-07	-8.36176e-06	8.27896e-07	-8.8326e-06	-1.60779e-07	-2.41834e-06		0.176904	1.54e-05	3.78e-06	6.05e-06	1.07e-05	9.06e-06	9.07e-06		0.20226	5.21e-06	5.36e-06	1.21e-05	1.33e-05	1.32e-05	9.38e-06
0.0419872	0.00300845	0.0066687	0.00715828	0.0141588	0.0118655	0.00766585		0.031057	1.50285e-05	2.99137e-05	4.16777e-05	3.11517e-05	1.70865e-05	2.18818e-05		0.104096	5.19662e-07	-7.45143e-06	2.03576e-07	2.71511e-06	1.41675e-06	-4.11657e-06		0.177137	9.56e-06	8.98e-06	8.31e-06	1.25e-05	1.03e-05	1.05e-05		0.202492	1.56e-05	3e-06	1.68e-05	1.2e-05	1.03e-05	1.43e-05
0.0422198	0.00341411	0.00708462	0.00755169	0.0160271	0.0132375	0.00862169		0.0312896	1.54133e-05	2.90222e-05	3.30952e-05	3.0359e-05	2.24899e-05	3.14133e-05		0.104328	7.78346e-07	-9.30379e-06	3.44675e-06	-2.75428e-07	-1.84064e-06	-4.81578e-06		0.17737	8.29e-06	6.83e-06	4.64e-06	6.39e-06	8.75e-06	1.06e-05		0.202725	4.76e-06	1.41e-05	1.31e-05	1.03e-05	1.59e-05	4.02e-06
0.0424524	0.00386337	0.00751925	0.00853644	0.0179071	0.0148088	0.0098828		0.0315222	2.109e-05	2.55246e-05	4.83549e-05	3.18523e-05	3.04492e-05	3.68147e-05		0.104561	5.17583e-07	-1.00328e-05	-1.15364e-05	-5.0697e-06	-6.74014e-06	-2.95088e-06		0.177602	9.06e-06	2.95e-06	6.44e-06	1e-05	1.42e-05	1.12e-05		0.202957	8.12e-06	8.83e-06	1.7e-05	8.7e-06	5.79e-06	8.9e-06
0.042685	0.00422245	0.00769111	0.00993834	0.0203532	0.016511	0.0111435		0.0317549	1.80826e-05	1.52252e-05	5.37479e-05	2.92806e-05	3.06356e-05	2.79152e-05										0.177835	6.29e-06	2.88e-06	3.2e-06	4.37e-06	1.23e-05	9.7e-06		0.20319	1.72e-05	6.39e-06	9.93e-06	1.59e-05	7.66e-06	1.54e-05
0.0429176	0.00484335	0.00784075	0.011126	0.023071	0.0185442	0.0128187		0.0319875	1.38302e-05	3.05962e-05	1.22906e-05	2.44559e-05	2.85469e-05	2.08966e-05										0.178067	9.1e-06	4.49e-06	1.07e-05	4.21e-06	9.34e-06	1.15e-05		0.203423	1.54e-05	6.26e-06	1.32e-06	1.07e-05	1.37e-05	1e-05
0.0431503	0.00521685	0.00831588	0.0123916	0.0256888	0.0204004	0.0146991		0.0322202	1.36337e-05	2.81524e-05	1.35451e-05	6.38926e-06	3.70382e-05	1.48381e-05										0.1783	6.91e-06	7.6e-06	6.77e-06	8.64e-06	9.42e-06	6.7e-06		0.203655	1.33e-05	-3.04e-06	5.23e-06	8.6e-06	7.3e-06	1e-05
0.0433829	0.00562104	0.0088526	0.0137007	0.0285524	0.0227111	0.0165897		0.0324528	2.82731e-05	3.33025e-05	6.63531e-06	1.62326e-05	2.46626e-05	1.46965e-05										0.178533	6.23e-06	4.8e-06	7.86e-06	7.15e-06	8.85e-06	4.35e-06		0.203888	7.25e-06	7e-06	3.36e-06	1.23e-05	5.95e-06	8.42e-06
0.0436155	0.00594238	0.00908625	0.015359	0.0318058	0.0252938	0.0185605		0.0326854	3.17734e-05	2.86266e-05	1.47482e-05	2.60499e-05	1.84689e-05	0										0.178765	1.14e-05	5.8e-06	8.75e-06	1.02e-05	1.32e-05	1.08e-05		0.20412	3.97e-06	5.31e-06	2.26e-06	6.12e-06	1.18e-05	1.34e-05
0.0438481	0.00628072	0.00954338	0.0166701	0.0350076	0.0279329	0.0202759		0.0329181	2.41517e-05	1.98604e-05	2.80114e-05	2.72112e-05	1.49133e-05	0										0.178998	8.07e-06	1.01e-05	7.88e-06	8.57e-06	6.74e-06	9.82e-06		0.204353	7.83e-06	7.47e-06	3.33e-07	9.77e-06	1.09e-05	1.17e-05
0.0440807	0.00667232	0.0100714	0.0183952	0.0385331	0.0307531	0.0221218		0.0331507	1.89159e-05	1.42409e-05	5.38113e-05	1.40715e-05	2.71646e-05	1.43802e-05										0.179231	5.74e-06	3.72e-06	8.12e-06	1.14e-05	9.73e-06	6.32e-06		0.204586	9.69e-06	6.92e-06	-3.83e-06	8.82e-06	-3.69e-06	6.23e-06
0.0443133	0.00689302	0.0106529	0.0198257	0.0420383	0.033593	0.0235516		0.0333833	2.602e-05	3.11263e-05	6.61558e-05	1.45148e-05	2.8544e-05	8.7854e-06										0.179463	6e-06	8.09e-06	1.18e-05	1.09e-05	5.76e-06	4.52e-06		0.204818	-2.87e-06	1.05e-05	-1.19e-06	1.2e-05	3.63e-06	6.39e-06
0.0445459	0.00693663	0.0112488	0.0218388	0.0455124	0.0367579	0.0247625		0.033616	3.01181e-05	2.61818e-05	5.36852e-05	1.28482e-05	1.39933e-05	1.28226e-05										0.179696	8.67e-06	5.88e-06	1.48e-05	8.93e-06	8.23e-06	1.07e-05		0.205051	1.08e-05	8.51e-06	1.18e-05	7.49e-06	4.66e-06	5.33e-08
0.0447786	0.00716003	0.0119615	0.0234193	0.048927	0.0396595	0.0267053		0.0338486	2.82931e-05	3.33588e-05	3.23496e-05	8.53849e-06	9.26465e-06	2.61579e-06										0.179928	7.83e-06	6.84e-06	1.14e-05	7.27e-06	6.81e-06	7.55e-06		0.205284	4.62e-06	-2.77e-06	2.27e-06	1.39e-05	8.19e-06	6.17e-06
[truncated: 216 more rows]
[truncated: 5 more columns]

## Sheet: Table 1
		Activation (ms)													Unloaded Shortening (ms)														Force redevelopment (ms)														Relaxation (ms)
[truncated: 15 more rows]
[truncated: 28 more columns]
